# Supplementary material for: Genebank Management Through Microsatellite Markers: A Case Study in Two Italian Peach Germplasm Collections
Source: Plants (Basel). 2025 Jul 10;14(14):2139. doi: 10.3390/plants14142139 (PMC12300406; doi:10.3390/plants14142139)
Supplement: Supplementary file 1 [file plants-14-02139-s001.zip]

Archive with 3 entries (2 files):
- Supplementary files Rev/
- Supplementary files Rev/Supplementary F1 Rev.pdf
- Supplementary files Rev/Supplementary_Tables REV.xlsx
