# Supplementary material for: Genebank Management Through Microsatellite Markers: A Case Study in Two Italian Peach Germplasm Collections
Source: Plants (Basel). 2025 Jul 10;14(14):2139. doi: 10.3390/plants14142139 (PMC12300406; doi:10.3390/plants14142139)
Supplement: Supplementary file 1 [file plants-14-02139-s001.zip › Supplementary files Rev/Supplementary_Tables REV.xlsx]

## Sheet: Table S1 
Supplementary Table 1. Peach accessions genotyped by the 12 SSR markers and their informatiion
Accession denomination (a name in italics indicates it was mistaken; if possible the correct name follows between paretheses)	Alterantive name	p/n w/y M/n F/C	Pedigree	Origin	Year (release/finding)	Type	Genotyped for the first time in the present work [Yes (Y), No (N)]	Other Info	N° samples - NFGC	N° samples - MAS.PES	Renamed as
188 CXIXLIX 35		p---		Italy		breeding	Y			2
189 CXIIKLI 62		n---		Italy		breeding	Y			2
191 RXIII 24		p---		Italy		breeding	Y			2
193 QXXVI 131		p---		Italy		breeding	Y			1
193 QXXX 45		p---		Italy		breeding	Y			1
194 RXXVI 12		p---		Italy		breeding	N			1
389 CXIIVII 67		n---		Italy		breeding	Y			3
391 C12 XXXIV 86		n---		Italy		breeding	N			1
394 RXXXV 46		p---		Italy		breeding	N			1
592-81	Nettarina Russa 598/81	n---					N		1
A15		p---					N			1
A219		p--					N			1
A9		p--					Y			2
AB/4		_				breeding	Y	rootstock; peach x almond hybrid	1
AB/6		_				breeding	Y	rootstock; peach x almond hybrid	1
Acireale		p-nc	chance seedling	Italy-Sicilia		traditional	N		1
Ackman Early		p---					N		1
Adriana		nymc	May Grand x Early Sun Grand	Italy-Emilia Romagna	1988	breeding	Y		1
Adriatica		pync	Fortuna x Carson	Italy	1981	breeding	Y		1
Agata	I770	pync	[=NJ682011041 (=NJC95 x SN45/3)op]	Brazil	1970-1980	breeding	Y		1
Akizora	Norin-21, Tsukurba 92	pwmc	Nishino Hakuto x Akatsuki	Japan	1993	breeding	N		1
Alba	IFF 104	pwmc	Flavorcrest x Grezzano	Italy	1993	breeding	Y		1
Albatros		pwmc	(Bell's November x Culemborg 388) x Robin) self	South Africa	1971	breeding	N		1
Albertun	Albertone	----	chance seedling	Italy-Piemonte		traditional	N		1
Alessandra S.	Alessandra	nymf	Stark Redgold mutant	Italy	1986	breeding	N		1
Aletta		pymf	chance seedling	Italy-Piemonte		traditional	N		1
Alexandra	Zaiger 17G234, Zainara	pwm-	Fayette x Royal Gold	USA	1983	breeding	N		1
Aliblanca	IFF 338	pwmf	Cesarini x Maycrest (Springcrest mut.)	Italy		breeding	N		1
Alice	Alice Bi.Gi., Alice Bigi	ny--		Italy	1995	breeding	N		1
Aline	Zaiger 29G560, Zailina	pwmf	O'Henry x Giant Babcock	USA	1983	breeding	N		1
Alipersiè	IFF 362	pwmf	Flamecrest x Iris Rosso	Italy		breeding	N			1
Alired		p---		Italy		breeding	Y			1
Alitop		nymf	(Flavortop x Snow Queen) x Big Top	Italy		breeding	N		1	1
Alma		ny-c		Italy	1994	breeding	N		1
Amanda		p---					Y			1
Amarillo de Agosto 1	Sudanell	pymc	chance seedling	Spain		traditional	N		1
Amarillo de Agosto 2		pync	chance seedling	Spain	1968	traditional	Y		1
Amarillo de Agosto 3		pync	chance seedling	Spain	1968	traditional	Y		1
Ambergold	Amber Gold, Zaiter	pymf	Red Grand x Royal Mary	USA	1973	breeding	Y		1
Ambra		nymc	Stark Redgold x May Fire	Italy		breeding	Y		1
Amiga		nymf		Italy		breeding	N		1
Amsden		pw--	chance seedling	USA	1868	traditional	N	this cv was the second most diffused in Ravenna province in 1936, and still in cultivation in 1955; different clones named "Amsden" are available in Italy. They are all white and most are melting. Some are mutation of the american clone, some are of unknown origin. This accession comes from an old Ravennate experimental farm, dating from 1929.	1
Anabelle	Zaiger 31G318, Zainale	pwmf	R9-7 nect x Royal Gold	USA	1979	breeding	Y		1
Anderson	IF7130792	nymf	Flavortop x May Grand	Italy	1979	breeding	Y		1
Andromeda		nymf	Flavortop x Flamekist	Italy	1983	breeding	Y		2
Andross	GHA 5-18	pync	Dix 5A-1 x Fortuna	USA	1964	breeding	N		2
Angelo Marzocchella	Marzocchella	nync	Vesuvio sport mutant	Italy-Campania	1952/57	traditional	N		1	1
Angevine Rouge		pymf	chance seedling	France?	1950?	traditional	N		1
Anita	Zaitani	pwm-	R10-5 nect x Royal Gold	USA	1979	breeding	N		1
Aniversario		ny--		Argentina	1987	breeding	N		1
Anna Bassi		nwmf		Italy			Y		1
Annalisa		pymf		Italy	1988	breeding	Y		1
Antares	IF7631820	nym-	(Fayette x Stark Redgold) F2	Italy	1989	breeding	N		1
Anthony		ny--	Stark Redgold sport mutant	Italy		breeding	N		1
Antony	(Anthony)	ny--		see Anthony		breeding	N			1
Anza		pymf	Preda x Golden State	USA	1948	breeding	Y		1
Ap 20		p---		USA		breeding	Y		1
Ap 3		p---		USA		breeding	Y		1
Ap 31 (6339 - 2n)		pwm-		USA		breeding	N		1
Ap 36 (Suncrest 3 - 2n)		p---		USA		breeding	N		1
Ap 5		p---		USA		breeding	Y		1
Appia		pymc	(Southland x Pesco Noce 1) op	Italy	1983	breeding	N		1
Armay	Plant Patent No. 3360	py-c	[(Flamingo x Springtime) x June Gold	USA	1973	breeding	Y		1
Armdon	Early White Globe	pw--		France	1979	breeding	Y		1
Armking	Earliking, Eveking, Plant Patent No. 2943	nym-	(Palomar x Springtime) x (Palomar x Springtime)	USA	1969	breeding	N		1
Armking Precoce		nym-		Italy	?	breeding	N		1
Aso 43		p---		Italy			N		1
Atalanta		pwm-	(Bonetti2 x Impero) x Redhaven	Italy	1989		N		1																											?
Audrey	Hilstar	nwmf	mutant	France	1987	breeding	Y		2
August Bright	August Red x Diamond Princess	ny-c		USA	1989	breeding	Y			1
August Flame	Burpeachfour	pymf	(Carnival x P. persica n.n.) op	USA		breeding	Y		1
August Red	Bradgust, August Orebrad	ny-c	(RedDiamond x Autumn Free) F2	USA	1988	breeding	N		1
August Sun	Metaug	pymf	O'Henry op	USA	1983	breeding	Y		1
Aurelia		pymf	J.H. Hale x Fayette	Italy	1983	breeding	Y		1
Aurora/Aurora 2?		p-nc	Ouromel-3 op	Brazil	1987	breeding	N			1
Aurora 2		pync	Ouromel-4 op	Brazil	1989	breeding	N		1
Aurora Grand		nymf	Aurelio Grand op	USA	1981	breeding	N		1
Autumn Delight	Plant Patent No. 4362	ny-c	(Red Grand x [Gold King op]) self	USA	1979	breeding	Y		1
Autumn Free	Andacas, Anderson 9E845	nymf	Sungrand x Gold King	USA	1970	breeding	N		1
Autumnglo	NJ 323	pymf	NJ67239 x Merrill Fiesta	USA	1977	breeding	Y		1
Autumn Grand	Anderson 23H890; Plant Patent N.2894	ny-c	Late Le Grand x (Gold King op)	USA		breeding	N		1
Autunno		py--	Fayette x Fairtime	Italy		breeding	Y		1
Azurite	Monnoir	py--		France		breeding	N		1	1
Azurite_a		py--					N				Azurite_NFGC
Azurite_b							N				Azurite_MAS.PES
Babygold 5	NJC3	pync	PI 35201 x [(J.H. Hale x Goldfinch) F1]	USA	1961	breeding	Y		1
Babygold 6	NJC15	pync	NJ13232 x NJ196	USA	1961	breeding	N		1
Babygold 6 Mutata		pync	Babygold 6 sport mutant	Italy	1994	breeding	N		1
Babygold 7	NJC19	pync	PI35201 x Ambergem	USA	1961	breeding	Y		1
Babygold 8	NJC64	pync	PI35201 x Ambergem	USA	1961	breeding	N		1
Babygold 9	NJC66	pync	PI35201 x Up-To-Date	USA	1961	breeding	N		2
Baekmi Josaeng		pwmc	Mishima x Nunome wase	Korea	1983	breeding	N		1
Baladi 1		pwmf	"Baladi" was a seedling population in Jerusalem	Israel	1929	breeding	N	rootstock?	1
Baldagenais	Carest	pw--		France		breeding	N		1
Bambino	Sicania	pw-c	chance seedling	Italy-Sicilia		traditional	N		1
Barbara	Zaitaba	pwmf	Kent Grand x Royal Gold mut	USA	1983	breeding	N		1
Batiteun De Nus		----	chance seedling	Italy-Piemonte		traditional	N		1
Ba Yue Cui		pwmc	Lu Hua5 x Okubo	China		breeding	N		1
Bea	IFF106	pwmf	Suncrest x Iris Rosso	Italy	1993	breeding	Y		1
Beale		pwmf		Australia	1981?		N		1
Beauty Lady		pymf		USA	1987		Y		1
Beijing or Beijing 3?		pw-c	Beijing = Okubo x Elberta	China	1988	breeding	N			1
Beijing Colonnare		p---					N		1
Bel Red	Zaimire	nwmf		USA	1993	breeding	Y		1
Bel Top	Zaibilia	ny-c		USA	1992	breeding	Y		1
Belfiore		pwmc	Hale x Fior di Maggio	Italy-FriuliVG	1939	traditional	N		1
Bella dei Trentini	Belle dei Trentini	pwmf	chance seedling	Italy		traditional	N		1
Bella di Borgo D'Ale	Bellezza, Littorio, Vittorio (coincide con Albenga?)	pwmf	chance seedling	Italy-Liguria		traditional	N		1
Bella di Cesena	Carman Rossa	pwmc	chance seedling	Italy-Emilia Romagna	1920/22	traditional	N		1	1
Bella di Cesena Barbon		p---	chance seedling	Italy		traditional	N		1
Bella di Cesena Precoce		pwmf	chance seedling	Italy-Emilia Romagna	1958	traditional	N		1
Bella di Gambettola		pwmc	chance seedling	Italy		traditional	N		1
Bella di Piangipane		pymf	chance seedling	Italy		traditional	N		1
Belle Imperiale	Admirable de septembre, Bella Imperiale, Belle Imperial	pwmf	chance seedling	France	1868	traditional	N		1
Bellina	Vogue	pwmf	Nectared 6 x Redwing	France	1980	breeding	Y		1
Benedicte	Meydicte	pwmf		France	1988	breeding	Y		1
Berenda Sun	Plant Patent No. 5297	pymf	O'Henry op	USA	1984	breeding	Y		1
Betty	Zaitibe	pwmf	Redwing x W6-120	USA	1983	breeding	N		1
Bianca di Carini	Carini, Minnevacca, Persica di Carini, Pesca di Coltello, Spaccarella	pwmc	chance seedling	Italy-Sicilia		traditional	N		1
Bianca di S. Tomè		pwmf	chance seedling	Italy-Emilia Romagna		traditional	N		1
Bianca Prof. Gambi	Bianca Gambi	pwm-	chance seedling	Italy		traditional	N		1
Bianca Tardiva		pwm-	chance seedling	Italy		traditional	N		1
Biank		p---		Italy			Y		1
Bicentennial	L66-1-1	py-c	LaGold x Redglobe	USA	1977	breeding	Y		1
Bienvenue	Zinger 40G160, Zainuve	pwmf	Fayette x Royal Gold	France	1962	breeding	Y		1
Big Ball	Valball	nw--		France	1993	breeding	N		1
Big Bang	Maillara	nymf		France	2000	breeding	N			1
Big Top	Zaitabo	nymc		USA	1983	breeding	N		1	2
Lara	Bigi Lara	ny-c		Italy		breeding	N		1
Bigi Red		py--		Italy		breeding	Y		1
Black Campanin		pymf	chance seedling	Italy-Emilia Romagna		traditional	N		1
Blanca De Jolon		pwmf	chance seedling	Spain?		traditional	N		1
Blazingstar	FA12	pymf	Fayette x Newhaven	USA	1995	breeding	Y			1
Blushingstar	FA18	pwmf	Fayette x Newhaven	USA	1995	breeding	N			1
Bob Grand	Anderson 37P657	ny-c	Red Grand x Stark SunGlo	USA	1970	breeding	Y		1
Bolero	BO78007001	pymf	Cresthaven x Flamecrest	Italy	1993/94	breeding	N		1
Bolivia	BO79003045	pwmf	Fayette x Percoca Bianca Imolese	Italy	1994	breeding	N		1
Bonia	BO 85084002	p-n-	chance seedling	Italy	1985	traditional	Y		1
Bonnigold		pync	1-62 x Rhodes op	South Africa	1991	breeding	Y		1
Bordò		pymc		Italy	1996	breeding	N		1	1
Borgia	BO85439003	pymc	Maycrest op	Italy	1994	breeding	N	very early; low lignification of the seed		1
Botto		pwmc	Uneeda op	Italy-Piemonte	1943	traditional	N		1	1
Bowen	D20-3E	pync	Dix 22A-5 x (Halford x Dixon 1)	USA	1971	breeding	N		1
Br 1		pwmc		Brazil	1980	breeding	N		1
Br 2		pync	Aldrighi x Cerrito	Brazil	1980	breeding	N		1
Br 3		pwmf	Pala op	Brazil	1980	breeding	N		1
Br 4	Brazile 4	pync	(Aldrighi x Cerrito) op	Brazil	1980	breeding	Y		1
Br 6	Brazile 6	pync	Ambrosio Perret x Tapes	Brazil	1980	breeding	N		1
Branca	Necta 180	nwm-	Goldmine x Pala	Brazil	1989	breeding	N		1
Brighton	NY2622	pymf	Sunhigh x Redhaven	USA	1972	breeding	Y		1
Buco Incavato	Pesca di Massalombarda, Pesca di Massa	pwmf	(Morellona op)? Varietal population	Italy	1895	traditional	N			1
Buco Incavato Sel.1	Buco incavato 1	pwmf	(Morellona op)? Varietal population	Italy		traditional	N		1
Buco Incavato Sel.2		pwmf	(Morellona op)? Varietal population	Italy-Emilia Romagna		traditional	N		1
Burrona Terzano	Tardiva di Terzano, Tardiva di Firenze	pwmf	chance seedling	Italy-Toscana	1900	traditional	N		1
Caldesi 2010	August Queen	nwmf	Stark Redgold x Snow Queen	Italy	1984	breeding	Y		1
Caldesi 2020	September Queen	nwmf	Stark Redgold x Snow Queen	Italy	1984	breeding	Y		1
Caldesi 84		nymf	Stark Redgold op	Italy	1984	breeding	Y		1
Caldesi 85		nymf	Stark Redgold op	Italy	1985	breeding	Y		1
California		nymf	P60-38 x Fantasia	USA	1994	breeding	N		1
Calipso	I7410014	pymf	(J.H. Hale x Bonanza) F2	Italy	1992	breeding	Y		1
Calred	Hescal	pymf	B4-59 self (Fireglobe x 3-4M)	USA	1976	breeding	N		1
Camden	FV9-144	pymc	FV89-14 x Springtime	USA	1972	breeding	N		1
Candor		pymf	Redhaven x Early-Red-Fre	USA	1965	breeding	N		1
Capdeboscq		pync	(Lake City x Intermediario) op	Brazil	1960	breeding	N		1
Capucci 18		pwmf	Sant'Anna Balducci op	Italy	1937	breeding	N		1
Carolina Red		ny-c	Nectared 4 self	USA	1982	breeding	N		1
Carson	Beardon, Encinas, Percoca	pync	Maxine x Leader	USA	1943	breeding	N		1
Cascata		py-f		Brazil		breeding	Y		1
Cassiopea		nymf	Flavortop x Flamekist	Italy	1983	breeding	Y		1
Catherina	Federica, NJC83	pync	NJC95 x D42-13W	USA	1979	breeding	N		1
Centenaria	IACN 2080-7	nymf	Docura 2-op	Brazil	1987	breeding	N		1
Ceriale		pymf	chance seedling	Italy-Piemonte		traditional	N		1
Cerrito		pync	(Lake City x Interludio) op	Brazil	1969	breeding	N		1
Cesarini	Cesarin	pwmf	chance seedling	Italy-Veneto	1949	traditional	N		1
Champion		pwmf	Oldmixon Free x Early York?	USA	1890	traditional	N		1
Changbang Mutant		pwmc		Korea	?		N		1
Charles Ingouf		pwmf	Lily Baltet op	France	1902	traditional	Y		1
Charles Roux	Charles Ronge	pwmf	chance seedling	Belgium	1866	traditional	N		1
Cheonhong		nymf	Garden State op	Korea	1992	breeding	Y		1
Chimarrita		pwm-	Babcock x Flordabelle	Brazil	1987	breeding	N			1
Chiyoda Red	Norin 17, Tsukuba-76	nymf	Hiratsuka Red x Nectared 5	Japan	1989	breeding	N		1
Chiyomaru	Norin 15, Tsukuba-95	pymc	(Nakatsu Hakuto x Nunome Wase) x Nunome Wase op#2	Japan	1988	breeding	N		1
Christelle	Prime Crest	pymf	Springcrest sport mutant	France	1983	breeding	Y		1
Chui Huang Tao		pwmf		China			N		1
Ciccio Petrino	Ciccio Petrino, Ciccio Petrillo, Ciccio'e Petrino	pwmf	chance seedling	Italy-Campania		traditional	N		1
Cinzia		ny--		Italy		unknown	N		1
Circe	IF8210608	pymf	(USA dwarf sdlg) op	Italy	1992	breeding	N		1
Citation	Zaipime	----	Red Baety x peach	USA	1982	breeding	Y	Hybrid peach x plum rootstock	1
City 32-82		pwn-		USA			N		1
Claudia		nymf	(Summer Grand x Fantasia) op	Italy	1983	breeding	N		1
Com-Pact Gold Medal	Com-Pact Elberta	py-f	Fay Elberta compact mutant	USA	1980	breeding	Y		1
Com-Pact Redhaven	Pratt	pymf	Redhaven sport mutant	USA	1971	breeding	Y		1
Concettina		nw--	Stark Saturn sport mutant	Italy		breeding	Y	flat	1
Congres	Baneasa 5-3	p---		Romania		breeding	N		1
Contender	NCT544	pymf	Winblo x (Norman x NCA2679)	USA	1987	breeding	N			2
Coraline	Monco	py-f		France		breeding	N		1
Corindon	Monjaune	py--		France		breeding	N			1
Cormonese		pymc	chance seedling	Italy-Toscana		traditional	Y		1
Cormonese Migliorata		pymc	chance seedling	Italy		traditional	N		1
Correll	NCA2699	py-c	Pekin x Candor	USA	1976		Y		1
Cotogna Ceccarelli	Cotogna del Rosano, Moscatella	pync	chance seedling	Italy-Toscana		traditional	N		1
Cotogna Cicalini / Unknown Nectarine A10.5		nwm-					N		1		Unknown Nectarine_A10.5
Cotogna del Poggio		py-c	chance seedling	Italy-Toscana	1900	traditional	N		1
Cotogna di Rosano	Moscadella di Rosano, Moscatella II di Rosano	pync	chance seedling	Italy-Toscana	1900	traditional	N		1
Cotogna Massima	Giallona di Verona, Cotogna Duracina Massima, Cotogna Durona Massima	pync	chance seedling	Italy-Veneto	1817	traditional	N		1
Country Sweet		pymf		USA	1998	breeding	Y		1
Cp 88/2	Diamante mejorado	pync	August Red x Fla 9-20C	Mexico	1995	breeding	N		1
Crasiommolo Rosso	Crisomolo, Crasiommolo A	nwm-	chance seedling	Italy-Lazio		traditional	N		1
Crasiommolo Spicca	Crasiommolo B	nwmf	chance seedling	Italy		traditional	Y		1
Cresthaven	SH385	pymf	Kalhaven x (SH50 x Redhaven)	USA	1963	breeding	N		1
Crimson Gold	Stark Crimson Gold, Zaiger	nymc	nect sel. X July Elberta	USA	1967	breeding	Y		1
Crimson Lady	Bradford 42P870	pync	(Red Diamond x Springcrest) sel	USA	1992	breeding	N		1
Cristina		ny--					Y			1
Crizia	IFF 323	pw-c	Belfiore x Lisbeth	Italy		breeding	Y	red flesh	1
Croce Del Sud		nymf	F100-62 x Red June	Italy	1983	breeding	Y		1
Crown Princess		py-c	Red diamond x peach sel	USA	1988	breeding	N		1
Cullinan	B64019	pymf	Mc Neely x Goldenred	USA	1977	breeding	Y			2
Da Tian Tao		pym-					N			1
De Wet		pwm-	NYC18/21xSN45/3	South Africa	1979		N		1		Unknown White Peach_ C24.13
Deborah		p---					Y		1
Delice		pymf		France	1992	breeding	N		1
Derby	NC7130	py-c	(Halehaven x Redskin) x Candor	USA	1978	breeding	Y		1
Di Vanity		p---					Y		1
Diamante		pync	Convenio x (Cardeal x Aldrighi) op	Brazil	1973	breeding	N		1
Diamond Bright		ny-c	(August Red x Aurora Grand)	USA	1996	breeding	N			1
Diamond Jewel		ny-c	Red Diamond x sel	USA	1989	breeding	N		1
Diamond Princess		pymf	Red Diamond x sel	USA	1989	breeding	N		1
Diamond Ray		nymc	Red Diamond x sel	USA	1994	breeding	N		1	1
Didone		nymf	dwarf California sel op	Italy	1993	breeding	N		1
Diego Fuentes		p---		Spain			N		1
Diego Nazario		p---		Spain			N		1
Diego Sabrina		n---		Spain			N		1
Diva		pwmf	Red Grand x Redwing	USA	1986	breeding	Y		1
Dixired		pymc	Halehaven self	USA	1945	breeding	N		1
Docura	IAC 769-1	pwmf	Alo-Docura x Tutu	Brazil		breeding	N		1
Docura 4	IAC 5174-6	pw--	Supermel x Sunred	Brazil	1986	breeding	N		1
Dofi 7104109		n---		Italy		breeding	Y			1
Dofi 84364026		p---		Italy		breeding	Y			1
Dofi 84364060		p---		Italy		breeding	Y			1
Dofi 84364089		p---		Italy		breeding	Y			1
Dolores	Zaiger 23EA230	pwmf	O'Henry x Early Babcock	USA	1986	breeding	N			1
Domiziana		pymf	(Southland x Pesco Noce 1) op	Italy	1983	breeding	N		1
Don Elite		pync	Moreira Jubilee x (Kakamas x Early Dawn)	South Africa	1987	breeding	Y		1
Donnarine		nymf	Flamekist x Sunred	South Africa	1987	breeding	Y		1
Dora		p---	Elberta x Springtime	former Yugoslavia	1986	breeding	Y		1
Dorothee		pwmf	O'Henry x Giant Babcock	USA	1980	breeding	Y		1
Double Crimson		p---		Australia		breeding	Y	Ornamental: weeping habit, Double flower	1
Douceur		pwmf		France	1993	breeding	N		1
Dourado		p---		Brazil	1985	breeding	Y			1
Dr. Davis	7-7-52	pync	Da30-13 self x G40-5E	USA	1984	breeding	N		1
Duchessa d'Este	Paola Scanavini	pwmf	Mayflower x Amsden	Italy	1987	breeding	N		1
Early Giant	Zaifloto	nymf		USA	1988	breeding	N		1
Early Gold		pync	Nishiki x Fortuna	Japan	1980	breeding	Y		1
Early May	Zaibulo	ny--		USA	1991?	breeding	Y		1
Early Maycrest		pymf	Maycrest sport mutant	USA	1988	breeding	N		1
Early O'Henry	Granbo, Merricle E3-12	pymf	O'Henry op	USA	1971	breeding	N		1
Early Red Goldza	Early Red Gold	nymf	8Stark) Red Gold mutant	Italy	1997	breeding	Y		1
Early Redhaven		pymf	Redhaven sport mutant	USA	1961	breeding	N		1
Early Risinger		pym-		USA?		breeding	N		1
Earliscarlet		nymf	-	USA	1985	breeding	N		1
Early Silver		nw-c	Caldesi 2000 x Red Diamond	Italy	1996	breeding	N		1
Early Sungrand	Andaf	nymf	Sun Grand op	USA	1955	breeding	N		1
Earlitop	Zaibop	nym-		USA	<1995	breeding	N			1
Early White Globe	Armdon	pw--		France	1979?	breeding	Y		1
Early Zee	Zaigloze	nymc		USA		breeding	N			1
Earlynette	Earlinette	ny--					N		1
Early Scarlet		p---					Y		1
Elberta		pymf	Chinese cling op	USA	1889	founders - traditional	N	It was hypotized that the donor pollen was probably Early Crawford but Aranzana et al. 2010 discarded the hypothesis, suggesting a selfing of Chinese Cling	1
Elbertita	Compact Elberta	py--	Elberta dwarf mut. Op	USA	1958	founders - traditional	N	dwarf		1
Elegant Lady	Merdame	pymf	Early O'Henry x July Lady	USA	1979	breeding	N		1	2
Elios	Nico	ny-c	Armking x 7010200 (Hale x Bonanza)	Italy	2002	breeding	Y			1
Emeraude	Monnude	nwmf		France	1992	breeding	N		1
Emilia		pymf	Fayette x Red Gold	Italy	1983	breeding	Y		1
Entella		pwmf	chance seedling	Italy-Sicilia	1991	traditional	N		1
Eolia		pync	Dixion 1 x Keimoes	Italy	2002	breeding	N		1
Ermelinda		p---					N		1
Escaline	Esrobe	nymf	Armking sport mutant	France	1983	breeding	N		1
Etoile		pymf		France	1992	breeding	N		1
Eureka	Eutar	ny--		Italy		breeding	Y		1
Evergreen		p---	chance seedling	Mexico		traditional	N		1
Fairlane		nymc	(Le Grand x Sun Grand) x Fantasia	USA	1973	breeding	N		1
Fairtime Donati		pymf	(Rodeo x Kirkman Gem) op	Italy		breeding	N		1
Fantalate		nymf	Fantasia op	Italy	1987	breeding	Y		1
Fantasia	F58-40	nymf	Gold King x (Red King op)	USA	1969	breeding	N		1
Fay Elberta	Gold Metal	pymf	Elberta op	USA	1915	traditional	N		1
Fayette	F5-8	pymf	Fay Elberta x FV89-14	USA	1966	breeding	Y		1	1
Fayette Rossa		pymf	Fayette mut	Italy		breeding	Y		1
Federica		pync	NJC11 x (NJ13232 x Cherryred)	Italy/USA	1978	breeding	N		1
Feicheng Bai Li 17		pym-	Li2013	China			N		1
Felicia	Zaifave	pymf	Red Grand x Early Babcock	USA	1986	breeding	Y		1
ferganensis		pym-	chance seedling	Central Asia - Tarim Basin		traditional	N		1
Fiamma 1		pyn-		USA	2009	breeding	Y		1
Ficarazzo	Ficarazzi	pwmf	chance seedling	Italy-Sicilia		traditional	N		1
Fidelia		pwmf	[(O'Henry x Giant Babcock) x (May Grand x Sam Houston)]	USA	1986		N		1
Fior di Maggio	Mayflower	pwmc	chance seedling	USA	1909	traditional	N		1
Fior di Monaco		pymf	Fiamma D'Oro x Admiral Dewey	Italy	1960	breeding	N		1
Fiorenza		n---					N		1
Firebrite	F103-32	nymf	Flavortop x (Red King F2)	USA	1974	breeding	Y		1
Fire Gold	Zaifor	nymf		USA	?	breeding	N		1
Fire Red	4.9-25A	pymf	(Fireglobe x 14-14M)self	USA	1977	breeding	N		1
First Gold	C-45-22, Norin-7	pync	Nishiki x C-18-1	Japan	1980	breeding	Y		1
Fla 82-10 N		p---		USA		breeding	N		1
Fla 85-6 N		n---		USA		breeding	Y		1
Flacara		py-c	J.H. Hale x Elberta	Italy	1977	breeding	N		1
Flame Glo		ny-c	(Flamekist x (Sun Grand x Merrill Gem) F2) F3)	USA	1993	breeding	Y		1
Flame Red	Zaimbo; Zairubo	ny-c	(Ruby Gold x Royal Gold) F2	USA	1979	breeding	Y		1
Flamecrest	F47-60	pymf	Fayette x P109-96	USA	1973	breeding	Y		1
Flaminia		pymf	Fayette x Fairtime	Italy	1983	breeding	N		2
Flavia		pymf	Friuli x Triestina	Italy	1960	breeding	Y		1
Flavorcrest		pymf	P53-68 x FV89-14	USA	1974	breeding	N		1
Flavor Gold	Zailavor	nymf	(Rhone Gold x Royal Gold F2)	USA	1982	breeding	N		1
Flavortop		nymf	Fairtime op	USA	1969	breeding	N		1
Flordahome		pwmf	(Chico 11 x Prunus davidiana (C-26712))F2	USA	1962	breeding	N	ornamental, double pink flower	1
Flordastar	Fla.8-1	pym-	(Flordagold x EarliGrande)	USA	1988	breeding	N		1
FO 1015		p---				breeding	Y		1
FO 332		p---				breeding	Y		1
FO 336		p---				breeding	Y		1
FO 348		p---				breeding	Y		1
FO 350		p---				breeding	Y		1
FO 355		p---				breeding	Y		1
FO 357		p---				breeding	Y		1
FO 380		p---				breeding	Y		1
FO 460		p---				breeding	Y		1
Ford		p---					N		1
Forlì 1		pwmf	chance seedling	Italy-Emilia Romagna	1960	traditional	Y		1
Forlì 2		pwmf	Buco Incavato op	Italy-Emilia Romagna	1960	traditional	Y		1
Fortuna	W33-21B	pync	Leader sdlg x (Tuscan x Paloro)	USA	1941	breeding	N		1
Franca		pymf	Harbelle mut	Italy	1988	breeding	Y		1
Francesca		ny--					Y			1
Francoise		py-c	Springcrest sport mutant	France	1993	breeding	N		2
Frau Maria Rudolf		pwmf		Germany	1962?		N		1
Fred		p---	Lucero x Springcrest			breeding	Y		1
Freda 10215		pw--					N		1
Frostqueen		pwfm	J.H.Hale x Eclipse	USA	1947	breeding	Y		1
Fruher Rote Ingelheimer		pwm-		Germany	1962?		N		1
Fuoco di Romagna		pymf	chance seedling	Italy-Emilia Romagna		traditional	N		1
Fuzador		nymf	Fuzzless Berta self	France	1973	breeding	Y		1
Fuzalode		nwmf	Fuzzless Berta x Silver Lode	France	1973	breeding	N		1
Gage Elberta	Dwarf Elberta	pymf	Elberta sport mutant	USA	1915	breeding	N	semidwarf	1
Galande		pwmf	chance seedling	France	1752	traditional	N		1
Garden Beauty		ny-c		USA	?		Y		1
Garden Gold		pymf		USA	?		Y		1
Gea		nymf		Italy	2010	breeding	Y		1
Gemini		pwm-	chance seedling	Italy-Sicilia		traditional	N		1		Unknown white peach C10.15
Genadix 4		pwmf	Genard x Dixired	France	?	breeding	N		1
Genadix 7		pwmf	Genard x Dixired	France	?	breeding	N		1
GF 305		pwmf	open pollination	France	1940	breeding	N	rootstock	1
GF 677	UPOV 692	-wmf	peach x almond	France	1965		Y	rootstock; natural hybrid peach X almond		1
Gialla di Verona		pymf	chance seedling	Italy-Veneto		traditional	N		1
Gialla Moavero		pymf	chance seedling	Italy-Sicilia	f1993	traditional	N		1
Gialla Tardiva	Giallo Tardivo	pymf	chance seedling	Italy-Sicilia	f1978	traditional	N		1
Gialla Tardiva di Cogo		pync	chance seedling	Italy-Veneto		traditional	N		1
Gianna Laura Dolce	DOFI 84351029	nym-		Italy		breeding	N		1
Gilda Rossa		pymf	(Early O'Henry)op	Italy	1995	breeding	Y		1
Gladys	Zailati	pw-c		USA	1986	breeding	N		1	1
Glenna	Zaichemi	pwmc		USA	1990	breeding	N		1
Glohaven	SH363	pymf	(J.H.Hale op) x Kalhaven	USA	1963	breeding	N		1	1
Glowingstar	FA17	pymf	Fayette x Newhaven	USA	1995	breeding	Y			1
Goldmine	Gold Mine	nwmf	chance seedling from Belgian seed	New Zealand	1900	traditional	Y		1
Goldprince		py-c	Loring x FV3-257	USA	1989	breeding	Y		1
Goldcrest	P53-21	py-c	(FV89-14 x Springtime) op	USA	1984	breeding	N		1
Golden Grand	Anderson 4K30A	nymf	Le Grand x (Le grand x Kim)	USA	1954	breeding	Y		1
Golden Jubilee	Jubilee	pymf	(Elberta x Greensboro) op	USA	1926	breeding	Y		1
Goldilocks		pync	NJ554367xG17-5E	USA	1984	breeding	N		1
Golo	Ferbar	pwmf	Redwing self	France	1986	breeding	Y		1
Gransun		nymc	May Grand sport mutant	USA	1993	breeding	N		1
Graziommolo	Crasiommolo A	n---	chance seedling	Italy-Lazio		traditional	Y		1
Grenat	Monafi	pymf		France	2002	breeding	N		1	1
Greta	IF3-84-G-XXIV-1	pwmf	Stark Sunglo x IF 7131649	Italy	1995	breeding	N		1
Grezzano		pwmc	chance seedling	Italy-Veneto, Emilia-Romagna	1950	traditional	N		1
Groc Anis	Pec 495	pync					Y		1
Grosse Mignonne		pwmf	chance seedling	France	1667	traditional	N		1
Guerriera		nw?-c	Stark Redgold				N			1
Guglielmina	Semenzale Londa D	pymf	Regina di Londa D op	Italy	1990	breeding	N		2
Hakuto		pwmf	Chinese Cling op	Japan	1900?	breeding	N		1
Hale	Hale's Melocoton	pymf	chance seedling	Italy- Emilia Romagna		traditional	Y		1
Hamlet		py-c	Pekin x Candor	USA	1976	breeding	N		1
Harbinger	H0640	py-c	Cherryred x (Jerseyland x Mayflower)	Canada	1971	breeding	Y		1
Harbrite	H430	pymf	Redskin x Sunhaven	Canada	1969	breeding	Y		1
Hardired		nymf	Lexington x NJN32	Canada	1974	breeding	N			1
Harken	H2066	pymf	Redskin x Sunhaven	Canada	1970	breeding	N		1
Harko	HW101	nymf	Lexington x [(Candoka x Flaming Gold) x Nectalate op]	Canada	1974	breeding	N		1
Harrow Blood		pwmf		Canada	1967	breeding	Y			1
Harvest Gold		py-c				breeding	Y		1
Harvester	L61-2-42	pymf	Redskin x Southern Glow	USA	1973		N
Harvester_a		pync					N		1
Harvester_b		pw--				-	N		1		Unknown white peach C11.15
Hermione	Zailice	pwmf		USA	1990?	breeding	N		1
Higama	S-2543	pwmf	Japanese seed op	France/Japan	1970	breeding	N	rootstock (nematode resistance)	1
Hiratsuka Red	Norin-12, Huiratsuka-68	nymf	Okitsu x NJN17	Japan	1981	breeding	N		1
Hitachi Red	Norin-18	ny-c	(Okitsu x NjN17) x Fantasia	Japan	1989	breeding	N		1
Honey Blaze		nymf	[(May Grand x peach)F2 x (Early Sungrand op) F2]F2			breeding	N			1
Honey Glo	HoneyGold, Anderhone, Stark HoneyGlo	nymf		USA	1980	breeding	N			1
Honey Royal		ny-c	(Golden Supreme x nectarine) x Honey Kist			breeding	Y			1
Honey Kist		ny-c	(May Grand x peach) x (Early Sun Grand op x Royal Gold) F2	USA	1995	breeding	Y			1
Honora	zaidote	pwmf		France	1980	breeding	Y		1
Huangshan Early Dew		pwmc		China		breeding	N		1
Hwando 1		py--		Korea	1977	breeding	N		1
Idlewild		pymf	La Feliciana op	USA	1983	breeding	Y		1
IF 6830870		p---		Italy	1968	breeding	Y		1
IF 7220001		p---		Italy	1972	breeding	Y		1
IF 7220019		p---		Italy	1972	breeding	Y		1
IF 7220020		p---		Italy	1972	breeding	Y		1
IF 7420007		p---		Italy	1974	breeding	Y		1
IF 7620001		p---		Italy	1976	breeding	Y		1
IF 817023		p---		Italy	1981	breeding	Y		1
IF 8230006		n---		Italy	1982	breeding	Y		1
IF 8430442		n---		Italy	1984	breeding	Y		1
IF 8431138		p---		Italy	1984	breeding	N	flat	1
IF 8431354		n---		Italy	1984	breeding	N	flat	1
IF 8810009		p---		Italy	1988	breeding	Y	flat	1
IF 8810268		pymc		Italy	1988	breeding	N	flat	1
IF 8830168		p---		Italy	1988	breeding	Y		1
IF 8910061		n---		Italy	1989	breeding	Y		1
IF 8910758		p---		Italy	1989	breeding	Y		1
IFF 331		p---		Italy		breeding	N			1
IFF 691		p-n-		Italy		breeding	Y			1
IFF 990		nymf		Italy		breeding	N			1
Imera		pw--	chance seedling	Italy-Sicilia	f1995	traditional	N		1
Impero	Albenga, Impero Tardivo	pwmc	chance seedling	Italy-Liguria	1937	traditional	Y		1
Impero Bertone		p---	chance seedling	Italy		traditional	Y		1
Incomparable Guilloux		pwmf	Bonouvrier x Amsden	France	1905	traditional	N		1
Independence		nymf	Red King op	USA	1965	breeding	N		1
Ingo Peach		pymc					N		1
Ionia		pync				breeding	N			1
Ip1		p---					N			1
Iris Rosso		pwmf	Purpurea x (J.H. Hale x Redbird)	Italy	1950	breeding	N		1
Isabella D'Este		pwmc	mutant	Italy	1988		N		1
Iskra		pym-					N			1
Isontina	Isontina A11	pymf	J. H. Hale x Trionfo	Italy	1950	breeding	Y		1
Ivory Queen		pw--		USA	2005	breeding	Y		1
J.H. Hale		pymf	Elberta	USA	1912	Founders- chance seedling	N		1
Jacquotte	Esja	nwmf	Chance sdlg	France	1969	breeding	N		1
Jayhaven		pymf	(Redhaven op x Halehaven op) x Ambergem op	USA	1976	breeding	Y		1
Jing Ju		pwmf		China		breeding	Y		1
Jing Shan Early Dew		pwm-		China			N		1
Jing Yu		pwmf	Okubo x Okitsu	China		breeding	N			1
Jone		pwmf	((Bonetti 2 x Impero) x Charles Ingouf] self x Redhaven	Italy	1989	breeding	Y		1
Jonia		pync	Vivian x Federica	Italy	1992	breeding	Y		1
Julia		nymf	Stark Redgold x Fantasia op	Italy	1983	breeding	Y		1
Juliana		pymf	chance seedling	Italy-Friuli Venezia Giulia		traditional	N		1
Julie	Tendresse	pwmf		Italy	1991	breeding	Y		1
July Lady	Merele	pymf	(J.H.Hale x Merrill Gem) F2	USA	1970	breeding	N		1
June Gold	Dixie Gold, Junegold, Red Glow, Red Gold	py-c	Flamingo x Springtime	USA	1995?	breeding	Y		1
June Lady	Merricle O-46A	pymf	Fortyniner x Gemfree	USA	1968	breeding	N		1
June Red		p---		former Yugoslavia			Y		1
June Star	June Diamond	nymf	(Le Grand x July Elberta) F2	USA	1981	breeding	N		1
Juneprince	BY4-3751	pymf	FV325-58 x June Gold	USA	1985	breeding	Y		1
Juneprincess		nymf	(Flamekist x Red King F2) F2	USA	1997	breeding	N		1	1
Jungerman		pync	Dix 22A-5 x Dixon 1	USA	1964	breeding	Y		1
Kakamas	Collins Kakamas	pync	St. Helena op	South Africa	1938	traditional	N		1
Kamarat		pw-c	chance seedling	Italy-Sicilia		traditional	N		1
Kaweah		pymf	O'Henry op x (Autumn Glory x Fantasia)	USA	1996	breeding	N			1
Kearney		pymf	40-17 self	USA	1977	breeding	N		1
Kevina	Zaidaso	pw-c		USA	2002	breeding	N			1
Klamt		pync	Dixon 1 x (Lovell x Sims)	USA	1964	breeding	N		1
Kurakata Wase	Kurakata, Kurakata Oto, Kurakata Yellow	pw-c	Tusberta x Ban Kitou	Japan		breeding	N		1
KV 881432		----					Y		1
KV 930455		p---					N			1
LaGold		pymf	Redhaven op x Gleason Early Elberta	USA	1967	breeding	N		1
La Pecher		pymf	La Feliciana op	USA	1984		N		1
La Red		pymf	Redskin x Southern Glow	USA	1967	breeding	N		1
Lady Erica		nymf		Italy	1992	breeding	Y		1
Lagnasco	Hale di Lagnasco	pymf	(J.H. Hale)op	Italy	1989	breeding	N		1
Lamone		pync	Babygold 6 x Shasta	Italy	1987	breeding	N		1
Lampetella	Lampedella	pync	chance seedling	Italy-Campania		traditional	N		1
Lara Bigi	IF 7130787	ny-s		Italy	1999	breeding	N		1
Lara Star	Bralastar	pymf	Grand diamond op x Springcrest	USA	1990	breeding	N		1
Late Suncrest	Preuss Suncrest	pymf	Suncrest sport mutant	USA	1968	breeding	N		1
Late White Globe		p---					Y		1
Laura		nymf	Larry's op	USA	1995	breeding	N		1	1
Laure	Meynaud 24	pymf	Merrill Franciscan op	France		breeding	N		1
Laurence	Starlaur	pwmf		France	1984	breeding	Y		1
Lavinia		nymc	May Grand x Early Sun Grand	Italy	1988	breeding	Y		1
Legend		pymf	Winblo x (Norman x NCA2679)	USA	1991	breeding	N		1
Lenin		pwmc	chance seedling	Italy-Piemonte	1950	traditional	Y		1
Leonforte 1		pync	chance seedling	Italy-Sicilia		traditional	N		1
Leonforte 2		pync	chance seedling	Italy-Sicilia		traditional	Y		1
Licinia		nymf	Summer Grand x Fantasia op	Italy	1983	breeding	Y		1
Limonini		pw--	chance seedling			traditional	N		2
Limonini_a		pw--		Italy		-	N				Limonini_B16.1
Limonini_b		pw--				-	N				Limonini_B17.1
Lizbeth	Lisbeth; Merrill Lisbeth; Grabelle	pymf	Fortyniner x Gemfree	USA	1972	breeding	N		2
Lizbeth_a		p---				-	N				peach_C1.11
Lizbeth_b		p---				-	N				Lizbeth_B12.20
Loadel		pync	Lovell op	USA	1950		N		1
Loadel Mutata		pync	Loadel sport mutant		1994	breeding	N		1
Lolita		pymc	Fire Red Self	Italy	1997	breeding	N		1
Lorenza		p---		Italy			Y		1
Lucie		pymf		France	1991	breeding	N		1
Lucrezia		pymf	Maycrest (Springcrest mut.) op	Italy	1994	breeding	N		2
Luisa Berselli		pwm-	chance seedling	Italy	1950	traditional	N		1
Lydi Star		nymf	Unknown x Summer Diamond	USA	1989	breeding	Y		1
M. A 4870		p---					N		1
Madame Girerd	Gaillard Gired n.6	pwmf	chance seedling	France	1900	traditional	N		1
Madame Guilloux		pwmf	chance seedling	France	1900	traditional	N		1
Madeleine Pouyet	Mayflower precoce, May Flower precoce	pwmf	Mayflower sport mutant	France	1935	traditional	Y		1
Maeba Top	Bright Maeba	nymf	Flavortop op	Italy	1990	breeding	Y		1
Magali	Meymag	ny--		France	1988	breeding	Y		1
Magique	Maillarmagie	nwmf		France	2001	breeding	N		1	1
Maillara	Big Bang	nymf		France	2000	breeding	N			1
Majestic		pymf	Meadow Lark op	USA	1979	breeding	N		1
Malassa	Niles	n---		France	1983	breeding	Y		1
Manon	Meynon	pwmf		France	1988	breeding	N		1
Mara		pwmf	chance seedling	Italy-Veneto	?	traditional	N		1
Maria Angela		pwmf	Maria Delizia x Maria Bianca	Italy	1991	breeding	Y		1
Maria Antonietta		pwmf	breeding	Italy		breeding	Y		1
Maria Aurelia		nymf	Stark Redgold self	Italy	1983	breeding	N		1
Maria Bianca		pwmf	Honey Dew Hale x Michelini	Italy	1980	breeding	N			1
Maria Carla		nymf	Flavortop self	Italy	1985	breeding	N		1
Maria Cristina		pwm-	Honey Dew Hale x Michelini	Italy	1985	breeding	N		1
Maria Delizia		pwmf	Cesarini op	Italy	1984	breeding	N		1
Maria Dolce	Sweet Mary	nymf	Honey Gold x Red Diamond	Italy	1993	breeding	N		1
Maria Dorata		ny-c	(Tasty Free x Maria Serena ) self	Italy	1999	breeding	N		1
Maria Grazia		pwm-	(=Morettini 146 x Morettini 1) op	Italy	1985	breeding	Y		1
Maria Laura		nymf	Flavortop self	Italy	1985	breeding	N		1
Maria Linda	DOFI 87.404.593	nw?mc?	California x Snow Queen	Italy		breeding	N		1
Maria Marta		pymf	Glohaven self	Italy	1992	breeding	Y		1
Maria Rosa		pwm-	(Morettini 146 x Morettini 1) op	Italy	1984	breeding	Y		1
Maribelle		pwmf		Italy	1990	breeding	N		1
Marilù		pwmf	(Maria Bianca) op	Italy	1990	breeding	Y		1
Marilyn	Marylin	pymf	(Early O'Henry)op	Italy	1995	breeding	Y		1
Marisol		pwmf		Italy	1990	breeding	Y		1
Maruja		pync	chance seedling	Spain		traditional	N		1
Mary Star	Brarystar	nymf	unknown x Spring Red	USA	1989	breeding	Y		1
Masahime	Norin 20	pwmf	(=Nakatsu Hakuto x Nunome Sosei) x Akatsuki	Japan	1990	breeding	N		1
Maura	ZAIFISAN	p---				breeding	N			2
Max	AM 83-329-9	nymf	Venus op	Italy	1995	breeding	Y		1
Max 10	AM 10	nym?f?	Venus op	Italy		breeding	N		1
Max 7	AM 7	nymf	Venus op	Italy		breeding	Y		1
May Diamond	Bramstar, May Orebrad, May Star	nymf	Red Diamond op	USA	1985	breeding	Y		1
Mayfair		p---				breeding	Y		1		peach unknown C6.13
Mayfire		ny-c	Armking op	USA	1984	breeding	N		1
May Flower	Avant Peche, Fior di Maggio, Belle de soumachaize, Early Wonder, Maggiolino, Maybloom, Mountain Rose, Peche de st. Jean	pwmc	chance seedling	USA	1909?	traditional	N		1
May Glo	Pic1	nymc	(Fayette x May Grand) F2	USA	1984	breeding	Y		1
May Lady	Merricle 57-131	py-c	Gem Free x Blazing Gold	USA	1968	breeding	Y		1
Maya	Maja	py--	Glohaven self	former Yugoslavia	1985	breeding	Y		1
Maybelle	Maybloom	nymc	Armking sport mutantant	USA	1977	breeding	N		1
Maycrest	Minastar	pym-	Springcrest mutant	USA	1977	breeding	N		2	1
Maygold		py-c	Sunhigh x Southland	USA	1953	breeding	Y		1
Maylis		nw--		France	1996	breeding	Y		1
Mb Petrini		pym-					N		1
Mc Neely		pymf	Kalhaven x (Halberta x Golden Globe)	USA	1972	breeding	Y		1
Melodie		pymf	Early O'Henry op	Italy	1984	breeding	Y		1
Merriam		pync	Everts self	USA	1971	breeding	N		1
Merrill 105-8		p---		USA			Y		1
Merrill Angelus	Angelus	pymf	J.H. Hale op	USA	1958	breeding	Y		1
Merrill Gem Free	Gemfree	pymf	July Elberta x Merrill Gem	USA	1954	breeding	Y			2
Merrill Pacifica	Pacifica	pymf	J.H.Hale x (July Elberta x Maxime)	USA	1958	breeding	Y		1
Merrill Rodeo	Rodeo	pymf	Kirkman Gem op			breeding	N		1
Merrill Sundance	Sun Lady, Sundance	pymf	J.H.Hale x (Maxine x July Elberta)op)	USA	1966	breeding	N		1
Messapia		p---					N			1
Michelangelo		pw--	chance seedling	Italy		traditional	Y		1
Michelini	Michelino,K2;Silvette	pwmf	chance seedling	Italy-Liguria	1930	traditional	N		1	1
Mid Gold	Zaimor	ny-c		USA	1992	breeding	Y		1
Mid Red	Zaimigo	ny-c		USA	1990?	breeding	Y		1
Mid Silver	Zaiblani	nwmc		USA	1988	breeding	N		1
Mike Star	Bramikstar;Mike Grand	nymf	Red Diamond x Early Sungrand	USA	1981	breeding	Y		1
Milam	TAMU Milam	pymf	Halehaven self	USA	1975	breeding	Y		1
Minerva		pymf	Redhaven op	Italy	1989	breeding	N		1
Miorita		pym-		Romania	?		N		1
Miraflores		p---	chance seedling			traditional	N		1
Miss Italia		pymf	Suncrest sport mutant	Italy	1994	breeding	Y		1
Missouri		p---					N	rootstock multiplicated by seed	1
Montclar		pwmf		France	1970?		N	rootstock	1
Morellona	Buco Incavato Tardiva, Tardiva di Massalombarda	pwmf	chance seedling	Italy-Emilia Romagna, Veneto	1890	traditional	N		1
Morettini 2		pwmf	Cumberland x Mayflower	Italy	1937	traditional	Y		1
Morsiani 1	Morsiani Prima	pw-c	sel. YY x Maria Serena	Italy	1994	breeding	Y		1
Morsiani 51		nymf	Sirio x Superstar	Italy	1990	breeding	N		1
Morsiani 60		nymf		Italy	1994	breeding	Y		1
Morsiani 90		nymf		Italy	1990	breeding	Y		1
Morsiani Pb4		pwmf		Italy	1990	breeding	Y		1
Moscatello		pym-	chance seedling	Italy		traditional	N		1		Uk.Y.PeachC13.14
Mountaingold		pync	PI 35201 (seedling peach from China) x NJ 196 (=NJ76925op= J.H.Hale x Goldfinch)	USA	1968	breeding	N			1
Nadia		pym-	Suncrest x IF7030087	Italy	1982	breeding	N			1
Natalino di Leonforte	Natalino, Natalina Di Leonforte, Natalina, Novena di Natale	pync	chance seedling	Italy-Sicilia		traditional	N		1
Nectadiana	Nectadiane	n---	peach x davidiana hybrid	former USSR	1986		Y	nectarine x P. davidiana hybrid	1
Nectagenais	Estera	nwmf		France	1982		Y		1
Nectagold		nymf	F2 di Sungrand x Late Le Grand			breeding	Y		1
Nectagrand 1	B12	nymc	Nectared 4 op	Italy	1983	breeding	N		1	1
Nectagrand 2	C7	nymf	Nectared 4 x May Grand	Italy	1981	breeding	N		1
Nectagrand 4	D4	nymf	Nectared 4 x May Grand	Italy	1981	breeding	N		1
Nectar		pwmf	Perola de Itaquera x Jewel	Brazil	1980		N		1
Nectared 4		nymf	(Candoka x Flaming Gold) x (Nectalate o.p)	USA	1962	breeding	N		1
Nectared 6		nymf	Nectaheart x (Nectalate o.p)	USA	1962	breeding	N		1
Nectared 9		nymf	(Candoka x NJ 25032) x (Nectalate o.p)	USA	1962	breeding	N		1
Nectarose		nwmf	Garden State x NJ7342	USA	1947	breeding	N		1
Nectaross		nymf	Redgold x Le Grand	Italy	1983	breeding	N		1
Nerine	Babiole	pymf	Fairhaven self	France	1972	breeding	Y		1
Nettarina Asprofrut	Nett. Asprofrut	n---		Italy			N		1
Nettarina Russa 598-81	Nett. Russa 598-81	nym-					N		1
Nettarina Pendula		n---					N	Ornamental: weeping habit	1
Neve		nw-c		Italy			Y		1
Newhaven		pymf	(Redhaven x Fairhaven) op	USA	1978	breeding	Y		1
Nico	Elios	ny_c	Armking x 7010200 (Hale x Bonanza)]	Italy	1988	breeding	Y		1
NJ 307		pw-c		USA		breeding	N			1
NJ F1		----		USA			Y		1
NJ F3		p---		USA			Y		1
NJ Weeping (PI 41459 )		pwm-		USA (Japan?)		unknown	N	weeping, ornamental	1
NJC 113		pwn-		USA		breeding	N			1
Norman		pymf	Sunhigh x Redskin	USA	1969	breeding	N		2
Norman_a		----					N				Norman_B8.19
Norman_b		----					N				Norman_C9.13
Novadonna		pync		South Africa	1990	breeding	N		1
October Red		pwmf	chance seedling	Italy-North	1990	traditional	N	red flesh	1
Olympio	Ferbijon	nwmf	Independence x Silver Lode	France	1986	breeding	Y		1
Opale	Moncav	pwmf		France	1989	breeding	N		1
Orion	IF7230450	nymf	Stark Redgold x Flamekist	Italy	1989	breeding	N		1
Oro A		pync	Diamante op	USA	1989	breeding	Y		1	1
Ouachita Gold	often mispelled Quachita Gold	pymf	LA Gold x (Redskin x Southernglo)	USA	1981	breeding	N		1
Ouromel 3		pymf	Tutu x Colombina	Brazil	1983	breeding	N		1
P1/12		py--					N			1
P5/645		p---					Y			1
Padana	IF7310697	pymf	Fayette x Fairtime	Italy	1987	breeding	Y		1
Palazzina	Manego Curto	pwmf	chance seedling	Italy-Veneto	1950	traditional	N		1	1
Pantao 20-58		p---		China			N	flat?	1
Paola Cavicchi		pwmf	Buco incavato op	Italy-Emilia Romagna		traditional	N		1
Paola Cavicchi Precoce		pwmf	Paola Cavicchi op	Italy-Emilia Romagna	1974	traditional	N		1
Paola Matteucci		pw-f	chance seedling	Italy-Emilia Romagna		traditional	N		1
Pappardone		p---		Italy			N		1
Parade	Merricle 61-167	pymf		USA	1960	breeding	N		1
Patty	Zaisito	pw--		USA		breeding	Y		1
Pegaso		nymf	Nectared 6 x Independence	Italy	1983	breeding	Y		1
Pekin	NC7366	pymf	Summercrest x Redhaven	USA	1969	breeding	N		1
Pelo Tardivo		pwm-	chance seedling	Italy		traditional	N		1		Pelo Tardivo?
Percoca Bianca Mazzini		pwnc		Italy		traditional	N			1
Percoca di Romagna 7		pync	chance seedling	Italy-Emilia Romagna	1963	traditional	N		1
Percoca di Romagna 9	PERCOCA ROMAGNOLA 9	pync	chance seedling	Italy-Emilia Romagna		traditional	Y		1
Percoca di Superga		pwnc	chance seedling	Italy		traditional	N		1
Percoco Bianco	Percoca Bianca	pwnc	chance seedling	Italy-Sicilia	f1986	traditional	N		1
Percoco Bianco Leonforte		pwnc	chance seedling	Italy-Sicilia		traditional	N		1
Percoco di Novembre		pync	chance seedling	Italy		traditional	Y		1
Percoco di Turi	Percoca di Turi, Guardiaboschi	pync	chance seedling	Italy	1940	traditional	N		1
Percoco Sanguinello		pwnc	chance seedling	Italy		traditional	N	red flesh	1
Persi De Vin		pwmf	chance seedling	Italy-Piemonte		traditional	N	red flesh	1
Pesca a Cuore Capozzi		p---		Italy			N		1
Pesca Ala		p---	chance seedling	Italy-Lazio, Sicilia		traditional	N		1
Pesca Rossa della Vigna		pwm-	chance seedling	Italy		traditional	N	red flesh	1
Pesca Settembrina		pw--	chance seedling	Italy-Emilia Romagna		traditional	N		1
Pesca Settembrina a Polpa Rossa		pwnc	chance seedling	Italy		traditional	N	red flesh	1	1
Pesco Bianco Meraviglioso		pwmf	chance seedling	Italy-Sicilia	1986	traditional	N		1
Pesco dei Santi		pw--	chance seedling			traditional	N		1
Pesco Fiore Rosa		p---		China			N		1
Petisco 2		pymf	Real x Sunlite	Brazil	1983	breeding	N		1
PHN 91-12		nwm-				breeding	N		1
PHN 91-14		nym-				breeding	N		1
PHN 91-17		n---				breeding	N		1
PHP 91-05		pym-				breeding	N		1
PHP 91-10		p---				breeding	N		1
Piatta Tardiva Morsiani		pw-c		Italy-Emilia Romagna		breeding	N	flat	1
Pieri 81	Gabriella Pieri	pwmf	Elberta x Sant'Anna	Italy	1929	breeding	N		1	2
Piero 3		pwmf					Y		1
NJ Pillar		pyms; nm per Imola		USA (Japan)	?	unknown	N		1	1
Pirovano 510		pymf		Italy		breeding	N		1
Platicarpa A		pwmf	chance seedling	Italy		traditional	N	flat	1
Platicarpa B		pwmf	chance seedling	Italy		traditional	Y	flat	1
Platicarpa C		pwmf	chance seedling	Italy		traditional	N	flat	1
Platicarpa Pirovano	Platicarpa, Pirovano 568	pwmf				breeding	N	flat	1
Polaris	IF 7330016	nym-	Flavortop x Flamekist	Italy	1999	breeding	Y		1
Pontina		pymf	(Fayette x Stark Redgold) op	Italy	1995	breeding	Y		1
Poppa di Venere	Teton de Venus	pwmf	chance seedling	Italy		traditional	N		2
Poppa di Venere_a							N
Poppa di Venere_b							N
Poppa di Venere Settembrina		pw--	chance seedling	Italy-Emilia Romagna, Puglia, Sardegna,Toscana		traditional	N		1
Precocinho		pync	Diamante op	Brazil	1980	breeding	N		1
Primecrest	Christelle	pymf	Springcrest sport mutant	France	1983	breeding	Y		1
Primerose	Kraprim	pw-c	Pat's Pride sport mutant	USA	1992?	breeding	N		1
Promesse		pymf	cross	France	1992	breeding	Y		1
Prunus davidiana		----					Y		1
PS 65-907		----					Y			1
PS 69-907		----					Y			1
Queen Lady		pymf	July Lady x 59-125	USA	1985	breeding	N		1
Queen Ruby	Zaigibe	nwmf		USA	1988	breeding	N		1
Queencrest	Balaki	pymc	Maycrest sport mutant	USA	1986	breeding	N		1
Quetta	Persian	nw-c	chance seedling	India/USA	1906	traditional	N		1
Rainflower Dew	Yuhualu	pwm-		China			N		1
Rancho Resistant	North Greenleaf	pwmf		USA	1958		N	rootstock (nematode resistance)	1
Rasciadente Bianca		pwm-		Italy		landrace	N			1
Redbrite		pymf		USA	1970	breeding	Y		1
Red Delight	Zaicigro	nymc	(May Grand x Red Grand) op	USA	1987	breeding	N		1
Red Diamond	Andano, Andersen 25P360	nymf	Red Grand x Early Sungrand	USA	1972	breeding	N		1
Red Elegant		pymf		Italy-Emilia Romagna	1996	breeding	Y			1
Red Fair	Zaifane	nymc		USA	1990	breeding	N		1
Red Free	Andro, Anderson 25P910	nymf	Red Grand x Early Sungrand	USA	1973	breeding	Y		1
Red Jewel	Bradford 27P480	nymf	(Red Diamond x Autumn Free) op	USA	1991	breeding	N		1
Red Jim		ny-c	Regal Grand sport mutant	USA	1980	breeding	N		1
Red June	Andapy, Anderson 19G6	nymf	(Le Grand x July Elberta) F2	USA	1961	breeding	N		1
Redkist		pymf	Redskin sport mutant	USA	1976	breeding	N		1
Red Late		pymf		Italy	1994	breeding	Y		1
Red Moon		pymf	Flamecrest op	Italy	1993	breeding	N		1
Red Pearl	Zairuto	nym-		USA	1987	breeding	N		1
Red Robin		pwmf		USA	1959	breeding	N		1
Red Silver	Zairesi	nwmf		USA	1988	breeding	N		1
Red Star		pymf	Newhaven op	USA	1995	breeding	Y		1
Redtop		pymf	Sunhigh x (July Elberta op)	USA	1961	breeding	N		1
Redhaven		pymf	Halehaven x Kalhaven	USA	1940	breeding	N		1	1
Redhaven Bianca		pwmf	Redhaven sport mutant	Italy-Veneto	1988	breeding	N		1
Redhaven Garattoni		pymf	Redhaven sport mutant	Italy		breeding	N		1
Redwing		pwmf	Babcock x Stengard	USA	1944	breeding	N		1
Regina Bianca	IF 7810034	pwmf	Glohaven x Kappa 2	Italy	1993	breeding	N		1
Regina d'ottobre	Semenzale di Londa A, Regina di Londa tardiva	pwmf	(Regina di Londa) op(G) or self(O)	Italy-Toscana	1955	traditional	N		1
Reginella I	Reginella	pymf	Early Crawford sel	USA/Italy	1841/?	traditional	N		1
Reginella II		py-f	Early Crawford sel	USA/Italy	1841/?	traditional	N		1
Ricci 2		nym-	Stark Redgold x Tasty Free	Italy	1993	breeding	Y		1
Rich Lady		pymc	Amparo op	USA	1990	breeding	N		1
Rich May		pymc	[(May Grand x peach) x Sam Houston] x (Tastygold x Maycrest)	USA	1991	breeding	N		1	1
Risingstar	FA47	pymf	(Newhaven x Jim Dandee)	USA	1995	breeding	N			1
Rita Star	Bratastar	nymf	(Aurelio Grand x peach) op	USA	1990	breeding	N		1
Roberta		nymc	Stark Redgold op	Italy	1989	breeding	Y		1
Roberta Barolo	Roberta	pymf	Franca op	Italy	1989	breeding	Y		1
Robin		pwmf	Babcock x Mayflower	USA	1944	breeding	N		1
Rojo de Albesa		pym-		Spain		breeding	N		1
Romagna 3000	Nerid 88736	nwm-		Italy	2002	breeding	N		1	1
Romagna Big	Nerid 95702	ny-c		Italy	2001	breeding	N		1	1
Romagna Bright	Nerid 97517	nwmf		Italy	2000	breeding	N		1	1
Romagna Giant	Nerid 99741	ny-c	Stark Redgold x sel. 95702	Italy	2000	breeding	Y		1	1
Romagna Gold	Nerid 99743	nymf		Italy	2001	breeding	Y		1	1
Romagna Queen	Nerid 00522	ny-c		Italy	2000	breeding	Y		1
Romagna Red	Nerid 01348	nwm-		Italy		breeding	N		1	1
Romagna Red_a		----									Romagna Red_MAS.PES
Romagna Red_b		nw--									Romagna Red_NFGC
Romagna Star	Nerid 00408	nwmf		Italy		breeding	Y		1	1
Romagna Top	Nerid 00397	nwmf		Italy		breeding	Y		1	1
Romamer 1		ny-c		Romania	1983	breeding	N		1
Romamer 2		nymf	City 29-245 x RR 48-153	Romania	1983	breeding	N		1
Romantica Proni		pwmf	chance seedling	Italy		traditional	N		1
Rome Star		pymf	(Fayette x Stark Redgold) op	Italy	1993	breeding	N		1
Romea		pync	Catherina op	Italy	1987	breeding	N		1
Rosa Dardi		pwmf	chance seedling	Italy-Emilia Romagna	1960	traditional	N		1	1
Rosalina	Iac N3074-49	nymc	(Real x Sunlite) self	Brazil	1984	breeding	N		1
Rosella		pwm-					N			1
Roseprincess		nwmf	(Redking F2) op	USA	1989	breeding	N		1
Rosired 2		pymf	Nectared 4 x Armgold	Italy	1981	breeding	Y		1
Ross	PP 4863, Ross	pync	GH8-14 x D30-3E	USA	1984	breeding	Y		2
Ross_a		pw--				-					White Peach_b9.16
Ross_b		pw--				-					White Peach_c22.31
Rossa de Cecchi		pymc	chance seedling	Italy-Lombardia		traditional	N		1
Rossa di Lugo		pwmf	chance seedling	Italy-Emilia Romagna		traditional	N		1
Rossa di San Carlo		pwmf	chance seedling	Italy-Emilia Romagna	1960	traditional	N		1
Rossa di Trenti	Rossa di Trento	pwmf	chance seedling	Italy-Emilia Romagna	1965	traditional	N			1
Rossa di Trento	Rossa di Trenti	pwmf	chance seedling		-	traditional	N		1
Rossana	Roscovi	nymf	Stark Redgold x Fairlane	Italy	1988	breeding	Y		1
Rou Tao		p----		China			N		1
Royal Crest	Zaicreta	pymc	Ruby Gold x ?	USA	1977	breeding	Y		1
Royal Crimson	Zairimo	py-c	Royal Gold op	USA	1977	breeding	Y		1
Royal Gem	Zairegem	pymf		USA	1992	breeding	N		1
Royal Giant	Zaigina	nymc	Red Grand F2 x unknown seedling	USA	1977	breeding	N		1
Royal Glory	Zaifer	pymf	May Grand op	USA	1987	breeding	N		1	1
Royal Lee	Zaipela	pymf		USA	2000	breeding	N		1	1
Royal May	Andab	py-c	Le Grand x (July Elberta seedling)	USA	1956	breeding	N		1
Royal Moon	Zaifranc	pymf		USA	1990?	breeding	N		1
Royal Pride	Zaisula	pymf		USA	2000	breeding	N		1
Royal Prince	Zaipeo	pymf		USA	1993	breeding	N		1
Royal Red		pymf		Italy	1991	breeding	Y		1
Royal Summer	Zaimus	pync		USA	modern	breeding	N		1
Royal Time	Zairetop	py--		USA	2000	breeding	N		1	2
Roza	PO 1384, Rosa	pymf	J.H. Hale x (July Elberta op)	USA	1971	breeding	Y		1
Rubia	BO 90004061	pw--	(‘Redtop’ x ‘Paola Cavicchi Precoce’) x ‘Firered’	Italy	1990	breeding	Y			1
Rubiette	Colomba	pw-c	Robin self	France	1981	breeding	N		1
Rubira		pwmf	f2 from a red leaf seed from USA	France/USA	1980	breeding	Y		1
Rubired	NC4911	py-c	Redhaven x Dixired	USA	1972	breeding	Y		1
Ruby Gold	Zaidir	nymf	(Sungrand x Late Le Grand) self	USA	1969	breeding	Y		1
Ruby Grand		nym-	Flavortop op	USA	1980?	breeding	Y		1
Rubyprince		py-c	Fireprince x (Stark Redgold x Durbin)	USA	1997	breeding	Y		1
Russotto	Bianca Russotto, Kaos, Russotta	pwmc	chance seedling	Italy-Sicilia		traditional	N		1
Ruston Red		pymf	La Premiere x L-63-2-29	USA	1982	breeding	Y		1
S 2678		p---	chance seedling	France		traditional	Y	weeping (resistance to green aphid)	1
Sabrina		p---		Italy	1980	breeding	Y		1
Safira		pync	Ambrosio Perret x Cerrito	Brazil	1980/1	breeding	N		1
Sagittaria		py-c	Royal Glory x Flordastar	Italy		breeding	Y		1
Sa Hua Hong Pantao	Sa huahong Pentao, Sahuahong Pantao, Sahua Hong Pantao	pwmc	chance seedling	China	?	traditional	N	flat	1
Salkaja		p---	chance seedling	Mexico		traditional	N		1
San Giorgio	Pissarel	pwmf	chance seedling	Italy-Veneto	1948	traditional	N		1
San Michele Giallo	Giallo S.Michele	pym-	chance seedling	Italy-Piemonte		traditional	N		1
San Varano 3		pwmf	chance seedling	Italy-Emilia Romagna	1969	traditional	N		1
Sangdo		pwmc	chance seedling	Korea	1963		N		1
Sanguinella		p-m-	chance seedling	Italy		traditional	Y	red flesh	1
Sant' Isidoro	Early Crest, Earlycrest	py-c	Springcrest sport mutant	Italy-Lazio	1984	breeding	Y		1
Santa Lucia		pwm-	chance seedling	Italy		traditional	N		1
Sant'Anna Balducci		pwmf	Sant'Anna sport mutant	Italy-Emilia Romagna	1930	breeding	N		1
Saturnia		p--		Italy			Y	flat	1
Scarlet Pearl		pw-c	(Biscoe x Redgold) op			breeding	Y		1
Scarlet Red	Brasaredstar	ny-c	(Red Free x Autumn Gold) x Rio Del Rey			breeding	Y		1
Sel 05-01		p---				breeding	Y			1
Sel 05-09		p---				breeding	Y			1
Sel 82-27		n---				breeding	Y			1
Sel. Exoascus Resistente Roma		p---		Italy			N		1
Sensation	Merit	pymf		France	1992	breeding	N		1
Sentry		py-c	Loring x Sentinel	USA	1980	breeding	N		1	1
Serena		pymf	chance seedling	Italy-Emilia Romagna	1950	traditional	Y		1
Settembrina Turca		pwmc	chance seedling	Italy-Sicilia		traditional	N		1
Shan Dong		p---					Y		1
Shasta	Bowen	pync	[Leader seedl. x (Tuscan x Paloro)] F1	USA	1941	breeding	N		1
Shizuku Red	Norin-16	nym-	(Okitsu x NjN17) op	Japan	1989	breeding	N		1
Shuho		ny--	Le Grand op			breeding	Y		1
Shuho X Flavour		n---	Shuho x Flavor			breeding	N		1
Sibelle		pymf					N		1
Siberian C		pwmf	chinese cold hardy seed line selected in Canada	China/Canada	1967	breeding	Y	rootstock	1
Sicilia 1		pwmf	chance seedling	Italy-Sicilia		traditional	N	flat	1
Sicilia 2		pwmf	chance seedling	Italy-Sicilia		traditional	N	flat	1
Silvana		nymf	Fantasia x May Grand	Italy	1987	breeding	Y		1
Silver Gem	Zaiverem	nwmf	May Grand x unknown peach selection			breeding	N		1
Silver Giant	Argento di Faenza	nwmf	Caldesi 2000 x Spring Red			breeding	Y		1
Silver King	Prita	nwmf	Armking sport mutant	France	1992	breeding	N		1
Silver Late	Zaitabla	nwmf				breeding	N		1
Silver Lode		nwmf	(Gold Mine x Rio Oso Gem) x (Gold Mine x July Elberta)	USA	1951	breeding	N		1
Silver Prolific		nwmf	(Late Le Grand x Flory Dwarf Peach) F2			breeding	Y		1
Silver Ray	Raggio D'Argento	nwmf	(Stark Redgold x Snow Queen) op			breeding	N		1
Silver Rome	Argento di Roma	nwmf	Stark Redgold x Snow Queen			breeding	N		1
Silver Splendid	Argento Splendente	nwmf	Caldesi 85 op			breeding	N		1
Silver Star	Stella d'Argento	nwmf	Caldesi 2010 op	Italy	1993	breeding	N		1
Silvery	Zainoto	nwmf			1987	breeding	N		1
Silvette 1		pwmf	chance seedling	Italy-Campania	1988	traditional	Y		1
Silvette 2		pwmf	chance seedling	Italy-Campania	1988	traditional	N		1
Silvia		pwmf		Italy-Emilia Romagna	1989	breeding	Y		1
Sirio	IF 7330053	nymc	Flamekist x Fantasia	Italy	1987	breeding	N		1
Snow Brite	Zailex	pwmf	[(O'Henry x Babcock) x (May Grand x Sam Houston)] op			breeding	N		1
Snowflame	Stardoyle	pwnc	Nectar op op	USA	1984	breeding	N		1
Snow Queen	Armstrong 57278-4, Karla Rose	nwmf		USA	1975	breeding	N		1
Sole 1	Astro 1	pymf	Lolita op			breeding	Y			1
Sole 2	Astro 2	py-c	Maycrest x Flordastar			breeding	Y			1
Somel	Iac N1974-7	ny-c	(Ouromel x Sunred) self	Brazil		breeding	N	ultra early-low chill	1
Southern Pearl		pwmf	Roseprincess op	USA		breeding	N			1
Southern Prince		p---		USA		breeding	Y		1
Souvenir Nikitsky		nym-	chance seedling	Russia		traditional	N		1
Sparkling June		nymf	Red Diamond x Early Sungrand			breeding	Y		1
Sparkling Red		nymf	Summer Grand x May Grand			breeding	Y		1
Splendid		pwmf	Hale x Peento	Romania	1984	breeding	N		1
Splendor	Merrill Splendor	pwmf	(J.H. Hale x Levy) F3	USA	1952	breeding	N		1	1
Spring Bright		nymc	May Diamond x unknown seedling			breeding	N		1
Spring Grand		nymf	Early Sungrand sport mutant			breeding	Y		1
Spring Lady	Merspri	pymc		USA		breeding	N		1
Spring Red	Andical	nymf	Summer Grand op			breeding	N		1
Spring Star	Bradiastar, Spring Diamond	nymf	(Red Diamond x Autumn Free) F2			breeding	Y		1
Springbelle	Bella di S.Tome	pymf	Springcrest sport mutant	Italy	1985	breeding	N		1	1
Springcrest		pymc	(FV89-14 x Springtime)	USA	1969	breeding	N		1
Springcrest Cl. 2		p---		USA		breeding	N		1
Springcrest Cl. 4		p---		USA		breeding	N		1
Springcrest Clone Mauro		pymc	Springcrest sport mutant	Italy	1994	breeding	N		1
Springtime	Fleury;Jasmin;Precoce Agenaise	pw-c	(Luken's Honey x July Elberta) x Robin	USA	1953	breeding	N		1
Star Bright	Sunectten	nymf	Summer Grand op			breeding	N		1
Starcrest	Chastar	pymf	Springcrest sport mutant	France	1981	breeding	N		1
Stark Early Bird	Anderbird, Early Bird	ny-c	May Grand x Early Diamond			breeding	Y		1
Stark Honey Glo	Anderhome, HoneyGlo, HoneyGold	nymf				breeding	N		1
(Stark) Redgold	Andosa, Redgold	nymf	Sungrand op			breeding	N			1
Stark Saturn	Bailou;Donut;Saturn;NJ F2	pwmf	Pallas x NJ 602-903 (=Golden Globe x R1 T6)			breeding	N	flat	1
Stark Sunglo	Andup, SunGlo	nymf	Sungrand x (semenzale di Le Grand x Halehaven)			breeding	Y		1
Stark Sweet Melody	Anderbright, Sweet Melody	nymf				breeding	Y		1
Starlite		pwmc	((Fireglow x Hiley) x Fireglow) x Springtime	USA	1980	breeding	N		1
Starmay	Barsastar	nymf			1981	breeding	Y		1
Stoneyhard		pwmf	Koyohakuto x Okubo	Japan	1976	breeding	N		1
Sugar May		pw-c	(O'Henry x Giant Babcock) x (Redwing x nettarina n.n.)	USA	1991	breeding	Y		1
Summer Beaut	Anderbeaut;Brubelle	nymf	Red Diamond x Sungrand	USA	1979	breeding	Y		1
Summer Diamond	Bradiasum, Summer Star	nymf	Red Diamond op			breeding	N		1
Summer Lady		pymf	O'Henry sport mutant	USA	1987	breeding	N		1
Summer Pearl	NJ 252, Stark Summer Pearl	pwmf	NJ 554039 x NJ 585399	USA	1979	breeding	N		1
Summer Prince		pymf	Summerset x (((J.H.Hale x Valiant)op x Redglobe))x Merrill Fiesta)	USA	1992	breeding	Y		1
Summer Rich		pymf		USA	1989	breeding	N			1
Summergold		pymf	((J H Hale x Valiant op) x Redglobe)	USA	1970	breeding	Y		1
Summertime		pymf	S-53-23 op	USA	1959	breeding	N		1
Sunfre	Cashmere	nymf	P42-81 x P42-91	USA	1982	breeding	Y		1
Sun Late	Zairova	pymf		USA	1996	breeding	Y		1
Sunblaze		nymf	Fla 3-4N x (Sunlite x Fla Q15-33)	USA	1991	breeding	N		1
Sunbob		nymf	(Fla 16-90 x Merrill Princess) op	USA	1989	breeding	Y		1
Sunbrite		py-c	(FV7-873 x FV9-327)	USA	1976	breeding	N		1
Suncling		pync	PI35201 x NJ196)	USA	1961	breeding	Y		1
Suncrest		pymf	(Alamar x Gold dust)	USA	1959	breeding	N		1
Sungem	FLA 7-4 N	nymf	(Fla 15-85W x Columbia) x Armking	USA	1986	breeding	Y		1
Sungold	Andup, Stark SunGlo, SunGlo Fla.Q303-4	nymf	(Sun Grand op) op NJ5107397 x (Okinawa x Panamint)	USA	1969	breeding	Y		1
Sunhome	FLA 9-13NR	nymf	Forestgold x FLA 7-3N Sunred x Fla.15-97	USA	1985	breeding	N		1
Sunking	Strabol	nymf	Sun Grand op	USA	1965	breeding	Y		1
Sunland		pymf	(New Day x Southland)op x (Dixiland x Keystone)	USA	1980	breeding	Y		1
Super Crimson	Super, Zairupe	ny-c	Ruby Gold x Ruby Grand	USA	1981	breeding	N		1
Supergem		pymf		Italy	1980	breeding	Y		1
Superior Golden Crest	Golden Crest; Supechthree	pymf	Flavorcrest x Springcrest	USA	1982	breeding	N		1
Superior Pacific Star	Pacific Star;Sunectseven	nymf	May Grand op	USA	1982	breeding	N		1
Superior Super Star	Superstar; Sunecteight	nymf	Summergrand op	USA	1982	breeding	N		1
Superred		nymc		Italy	1996	breeding	Y		1
Sweeney	Sweeny	pync	Early Muir op x Jungerman	USA	1971	breeding	N		1
Sweet Cap	Maillarflat	pwmc	Tendresse x Jalousia	France	2002	breeding	N	flat	1
Sweet Dream		pymc	Sweet Gem op?	USA	<1996	breeding	Y		1
Sweet Lady		nymf	Stark Redgold op			breeding	N		1	1
Sweet Red		nymf	Redgold op			breeding	N		1
Sweethaven		py-c	[Redhaven x Halehaven op] x Crosby			breeding	Y		1
Symphonie		pymf	Early O'Henry op			breeding	N		1
T16		p---	chance sdg	Romania		breeding	Y			1
Tabacchiera		pwmc	chance seedling	Italy-Sicilia	found 1997	traditional	N	flat	1
Tabalet		pwmc	J.H. Hale op	Italy-Piemonte	1956	traditional	N		1
Tardibelle	Belletardie	pymf				breeding	N		1
Tardigold		nym-				breeding	N			1
Tardiva di Ficarazzi	Ficarazzi Bianca	pwmc	chance seedling	Italy		traditional	N		1
Tardiva di Renacci		pymf	chance seedling	Italy-Toscana	1971	traditional	N		1
Tardiva di S. Vittorino	Tardiva di S.Gregorio, Pesca di S.Gregorio	pync	chance seedling	Italy-Lazio		traditional	N		1
Tardiva Randi		p---	chance seedling	Italy-Emilia Romagna	1994	traditional	N		1
Tardiva Zuliani	Tardiva di Zuliani	pwmf	Amsden mut	Italy-Veneto	1963	traditional	N		1
Tasty Free	Andriz	nymf	Red Free x Autumn Gold			breeding	N		1
Tatura Dawn	Tatura 15-43	pync	Levis self	Australia	1960	breeding	N		1
Tatura Noon	Code 26	pync	Levis x Golden Queen	Australia	1971	breeding	Y		1
Tatura Sunrise	Tatura 4-24	pync	Levis x Young's Cling	Australia	1960	breeding	N		1
Tebana		pync	Carson op	Italy	1981	breeding	Y		1
Tendresse	Julie	pwmf		Italy	1991	breeding	N		1
Texstar		py-c				breeding	Y		1
Tirrenia	IF 7220029	pync	Vivian x Federica	Italy	1989	breeding	N		1
Tom Grand	Andaxi	ny-c	Red Grand x F1 di Gold King			breeding	Y		1
Topaze	Monnaze	nymf				breeding	N		1
Toro		pwmf	chance seedling	Italy-Veneto	1965	traditional	Y		1
Torquoise		nw--				breeding	N			1
Triumf		pymf		Romania	1985	breeding	Y		1
Tropic Beauty		pymf	Flordaprince x Fla 3-2	USA	1990	breeding	Y		1
Troubador		pync	Vivian self	France	1971	breeding	Y		1
Tufts		pync	(Goodman's Choice op) x Dixon 1 x Everts			breeding	N		1
Turquoise	Monprime	nw--				breeding	N		1
Tzim Pee Tao		pwmf					N		1
Ufo 2	Isfroplat 2; Disco 2	pw-c	Maybelle x Stark Saturn	Italy		breeding	N	flat	1
Ufo 4	Isfroplat 4; Disco 4	pw-f	Maybelle x Stark Saturn	Italy		breeding	N	flat	2		UFO4; UFO4_b
Ufo 7	Isfroplat 7; Disco 7	py-c	Venus op	Italy		breeding	N	flat	1
Ufo1	Isfroplat 1; Disco 1	pw-c	Maybelle x Stark Saturn	Italy		breeding	N	flat			Ufo 1
V 33-2		p---					N		1
Vaccaro Roccalmunto		pwm-	chance seedling	Italy		traditional	N		1
Valeria		pwmf	chance seedling	Italy-Emilia Romagna	1948	traditional	N		1
Valle Grande		pymf	EarliGrande mut			breeding	N		1
Valley Gem		pymf	Cal Red x A54P455			breeding	N		1
Vanguarda		pync	[Alpes (Aldrighi x Tapes) x RR55-272] op	Brazil	1989	breeding	Y		1
Vania		nwmf					Y		1
Vanilia		pwmf					Y		1
Veecling		pync	Babygold 6 op	Canada		breeding	N		1
Vega		nymf	(Fayette x Stark Redgold) F2			breeding	Y		2
Velvet		pymf	(Halehaven x Vedette) x Vesper			breeding	N		1
Venus		nymf	Stark Redgold x Flamekist			breeding	N			1
Vesna		pymf	Glohaven self			breeding	Y		1
Vespignani		p---	chance seedling		Italy	traditional	Y			1
Vespignani Sel. 2		pwmf	chance seedling		Italy	traditional	Y		1
Veteran		pymf	Vaugham x Early Elberta			breeding	N		1
Victor	Early Victor, Le Vainquer, Le Vanquer	pwmf	chance seedling			traditional	Y		1
Victoria		pymf	Hale x Raze de Soare			breeding	Y		1
Vigna Verde		pwm-	chance seedling			traditional	N		1
Villa Ada		pync	Catherina op			breeding	N		1
Villa Adriana		pync	Catherina op			breeding	Y		1
Villa Doria		pync	Catherina op			breeding	N		1
Villa Giulia		pync	Catherina op			breeding	N		1
Vistarich	Vista	pymf	Rich Lady op			breeding	N		1
Vittorio Emanuele III	Vittorio Emanuele	pwmf	chance seedling	Italy-Toscana	1910	traditional	N		1
Vivian		pync	(Maxine x Leader) x [(Tuscan x Paloro) x (Paloro x Pratt-Low)]		1950	breeding	N		1
Vivid	V55115	pymf	Sunhigh x (Early Halehaven x Envov)		1974	breeding	Y		1
Walgant		pync	Kakamas self	South Africa	1959	breeding	Y		1
Weinberger	IF7130785	n-mf	F100-62 x Red June	Italy	1979	breeding	N		1
White Crest		pwmc	Maycrest sport mutant	Italy	1992	breeding	N		1
White Globe		pw-c				breeding	Y		1
White Lady	Zaidy	pwmf	(O'Henry x Giant Babcock) x (May Grand x Sam Houston)			breeding	N		1
White Maeba		pwmf		Italy	1990	breeding	Y		1
White Top		p---					Y		1
Whynot		py-c	Early-Red-Fre op	USA	1969	breeding	Y		1
Winter 184		p---					Y		1
Wolbong Josaeng		pw-c	Kurakata wase mutant	Korea	1987	breeding	N		1
Xia Guang		nwmc		China			N		2
Xia Guang_a		nw--				-	N				Xia Guang_B14.9
Xia Guang_b		nw--				-	N				Xia Guang_A3.17
Xia Hui		pwm-					N			1
Xirbi	Pesca di Riesi	pwmc	chance seedling	Italy- Sicilia	1995	traditional	N		1
Yoshihime	Norin 19	pwmc	(Nakatsu Hakuto x Nunome Wase) x Akatsuki	Japan	1990	breeding	N		1
Yu Bai	Yu_Bay	pwnc	Cuibai x Sa Hua Hong Pantao	China		breeding	N		1
Yumyeong		pwmc	Yamato Wase x Nunome Wase	Korea	1977	breeding	N	stonyhard	1
Zansetsushidare		pwmf		Japan			N	ornamental, weeping, white double flowers	1
Zao Xia Lu		pw-c	Sunago Wase x Yu Hua Lu	China			N			1
Zee Diamond		py-c	((May Grand x peach) x Sam Houston)) x (Tastygold x Maycrest)	USA	1996	breeding	N			1
Zee Glo		nync	(Red Grand op) x (Sun Grand x Merrill Gem)	USA		breeding	N		1	1
Zee Lady	Royal Glow;Zaijula	pymf	O'Henry x June Lady	USA		breeding	N		1
Zephyr	Monphir	nwmf		France	1992	breeding	Y		1
Zincal 5		nym-	(Fayette x Maygrand)F2	USA		breeding	N		1
Zingara Nera		pwnc	chance seedling	Italy-Campania		traditional	N		1

## Sheet: Table S2
Supplementary Table 2. SSR profile of the 961 peach accessions with the 12 SSR markers (a name in italics indicates it was mistaken; if possible the correct name follows between paretheses).
Accession denomination	BPPCT001	BPPCT007	BPPCT015	BPPCT017	BPPCT038	CPDCT045	CPPCT006	EPPCU5176	UDP-005	UDP-022	UDP-409	UDP-412
188 CXIXLIX 35	182/186	183/183	198/198	179/179	129/129	176/176	208/208	201/201	176/191	171/171	160/160	160/160
189 CXIIKLI 62	176/184	177/183	186/198	161/161	123/123	180/180	220/220	197/197	191/191	167/171	152/158	152/156
191 RXIII 24	182/186	183/183	198/198	179/179	129/131	176/176	208/208	201/201	176/191	171/171	158/160	160/160
193 QXXVI 131	188/188	177/183	186/202	179/179	135/135	178/180	218/218	197/201	191/191	157/157	158/158	152/152
193 QXXX 45	186/188	183/183	186/198	161/179	123/135	176/180	208/220	201/207	191/191	171/171	152/160	152/158
194 RXXVI 12	188/188	177/183	186/198	179/179	123/135	176/180	208/208	197/201	191/191	171/171	158/158	152/158
389 CXIIVII 67	176/184	177/183	186/198	161/179	123/123	180/180	218/220	197/197	191/191	167/171	152/158	152/156
391 C12 XXXIV 86	188/198	183/183	198/198	161/161	123/123	161/161	208/220	197/197	191/191	171/171	152/158	152/154
394 RXXXV 46	182/188	177/183	198/198	161/161	123/129	180/180	208/220	197/197	174/191	171/171	158/158	158/160
592-81	186/188	175/177	198/198	161/161	123/123	176/178	220/220	197/201	174/191	171/171	158/158	152/156
A15	188/188	161/161	198/198	179/179	135/135	176/176	220/220	201/201	191/191	171/171	158/158	158/158
A219	188/188	177/177	198/198	149/161	123/123	176/178	208/220	201/207	174/191	157/171	160/160	156/160
A9	186/186	177/177	198/198	149/177	123/135	176/176	208/208	197/201	174/191	169/171	158/158	152/152
AB/4	176/192	169/177	-/-	155/161	-/-	178/178	220/226	197/197	162/176	157/171	158/168	152/152
AB/6	170/190	169/177	-/-	157/161	125/129	178/184	220/224	205/205	162/174	167/167	158/168	154/154
Acireale	184/184	177/177	-/-	161/161	129/129	176/176	220/220	197/205	189/189	167/167	158/158	158/158
Ackman Early	182/188	183/183	198/198	161/161	123/123	174/174	-/-	197/197	174/174	169/171	152/152	152/152
Adriana	188/188	177/183	198/198	161/179	-/-	180/180	220/220	197/207	189/191	171/171	152/158	158/158
Adriatica	184/186	177/177	198/198	161/161	123/123	178/178	218/220	197/197	174/174	157/157	158/158	156/156
Agata	188/188	177/177	198/198	149/161	123/135	176/176	208/220	197/201	174/174	167/171	158/158	152/152
Akizora	182/182	179/183	186/186	161/161	123/123	176/178	-/-	201/201	174/176	157/171	-/-	158/162
Alba	182/184	183/183	186/198	177/179	123/135	178/180	208/218	201/207	191/191	171/171	158/160	158/158
Albatros	184/186	175/179	198/198	151/161	123/127	176/180	-/-	197/205	189/191	157/165	152/158	152/152
Albertun	184/184	177/177	-/-	161/161	123/123	176/176	220/220	197/197	191/191	165/165	158/158	156/156
Alessandra S.	188/188	177/183	-/-	161/161	123/123	176/180	220/220	197/207	-/-	165/171	152/158	-/-
Aletta	182/188	177/183	186/186	179/179	135/135	176/176	208/220	201/207	174/191	157/157	158/160	156/158
Alexandra	188/188	177/183	198/198	161/179	123/135	176/180	208/220	197/197	191/191	167/171	158/158	152/158
Aliblanca	184/192	-/-	186/186	161/161	123/135	176/176	208/220	201/201	176/191	171/171	158/160	152/158
Alice	178/188	177/177	186/198	161/161	123/123	180/180	218/220	197/197	191/191	167/171	158/158	154/156
Aline	-/-	183/183	186/202	179/179	125/127	180/180	208/208	197/205	174/191	165/171	158/158	152/158
Alipersie'	188/188	161/183	198/198	179/179	135/135	178/180	208/208	201/207	189/191	171/171	158/160	158/158
Alired	188/188	175/183	186/198	161/179	123/135	176/180	210/218	197/207	174/191	157/171	158/158	152/158
Alitop	176/188	175/183	198/198	161/161	123/123	176/180	218/220	207/207	191/191	171/171	158/158	156/158
Alma	188/188	175/177	198/198	161/161	123/123	176/176	218/220	197/207	191/191	171/171	152/181	158/158
Amanda	184/188	183/183	198/198	165/179	123/135	180/180	208/220	197/197	191/191	171/171	158/158	152/152
Amarillo de Agosto 1	182/182	183/183	-/-	177/179	133/135	-/-	208/220	201/201	174/191	171/171	158/158	158/158
Amarillo de Agosto 2	184/184	177/177	188/198	161/161	123/123	176/176	220/220	197/197	189/189	157/157	158/158	158/158
Amarillo de Agosto 3	186/194	177/177	-/-	161/161	123/125	176/178	220/220	197/197	176/189	167/169	158/158	143/156
Ambergold	184/184	177/177	198/198	161/161	135/135	180/180	220/220	199/201	191/191	171/171	158/158	154/158
Ambra	178/188	177/177	186/198	161/161	123/123	180/180	-/-	197/197	191/191	167/171	158/158	154/156
Amiga	176/176	177/183	198/198	161/161	125/125	180/180	220/220	197/207	191/191	171/171	158/158	152/154
Amsden	184/188	179/183	198/198	161/179	123/135	176/176	208/218	197/201	189/191	157/171	158/160	152/158
Anabelle	176/188	179/183	186/198	161/179	123/123	178/180	220/220	197/197	191/191	165/165	152/158	152/158
Anderson	188/188	177/183	198/198	161/161	123/123	180/180	220/220	207/207	189/191	165/171	152/158	158/158
Andromeda	176/188	177/183	186/198	161/179	123/123	176/180	220/220	197/207	191/191	165/171	152/158	152/158
Andross	162/186	177/177	198/198	161/161	123/123	176/178	218/220	197/197	191/191	165/165	158/158	156/158
Angelo Marzocchella	184/184	177/179	198/198	161/161	123/123	176/176	208/208	197/197	174/191	157/167	160/160	158/158
Angevine Rouge	192/192	177/177	198/200	161/161	123/123	176/178	220/220	197/197	174/191	165/165	158/158	156/156
Anita	176/188	177/177	186/198	161/161	123/123	176/176	218/220	197/207	191/191	-/-	158/158	152/158
Aniversario	176/188	177/183	198/198	161/179	123/123	180/180	220/220	197/207	191/191	167/171	152/158	152/152
Anna Bassi	184/188	177/177	198/198	161/161	123/123	180/180	220/220	201/201	191/191	165/165	158/158	156/158
Annalisa	188/188	177/177	-/-	179/179	135/135	176/176	220/220	201/201	191/191	169/169	-/158	152/152
Antares	176/176	177/183	198/198	161/161	123/123	176/180	220/220	197/207	-/-	171/171	152/158	152/154
Anthony	176/188	177/183	198/198	161/161	123/123	180/180	220/220	197/207	191/191	171/171	152/158	154/158
Antony (Anthony)	176/188	177/183	198/198	161/161	123/123	180/180	220/220	197/207	191/191	171/171	152/158	154/158
Anza	188/188	183/183	180/180	161/179	125/135	176/176	208/220	201/207	191/191	171/171	160/181	158/158
Ap 20	162/162	177/177	-/-	161/161	123/123	178/178	220/220	197/197	191/191	157/157	158/158	158/158
Ap 3	188/188	177/177	186/186	179/179	135/135	180/180	208/208	201/201	191/191	171/171	158/158	158/158
Ap 31 (6339 - 2n)	184/184	177/177	-/-	-/-	123/123	176/176	220/220	197/197	174/174	157/157	158/158	158/158
Ap 36 (Suncrest 3 - 2n)	188/188	177/177	186/186	179/179	135/135	176/176	208/208	207/207	-/-	157/157	158/158	158/158
Ap 5	192/192	177/177	182/182	161/161	123/123	176/176	218/218	197/197	-/-	169/169	158/158	152/152
Appia	184/188	183/183	198/198	161/179	123/135	176/180	218/220	197/201	174/174	157/171	158/158	158/158
Armay	188/188	179/186	-/-	179/179	135/135	176/178	218/218	197/207	191/191	171/171	158/158	152/158
Armdon	186/192	177/179	198/198	161/161	123/123	176/176	218/218	197/197	189/189	157/169	-/-	152/152
Armking	184/188	177/177	198/200	-/-	123/123	178/180	218/220	197/197	-/-	167/167	158/158	156/156
Armking Precoce	184/188	177/177	198/200	161/161	123/123	178/180	218/220	197/197	191/191	167/167	158/158	156/156
Aso 43	192/192	181/181	-/-	161/161	123/123	176/176	220/220	197/197	176/176	167/167	158/158	156/158
Atalanta	188/188	183/183	-/-	179/181	123/123	-/-	220/220	201/207	191/191	157/157	158/160	154/154
Audrey	176/188	179/183	186/198	161/179	123/123	178/180	220/220	197/197	191/191	165/165	152/158	152/158
August Bright	176/188	177/177	186/186	161/161	123/123	180/180	220/220	197/197	191/191	171/171	158/158	158/158
August Flame	188/188	177/183	186/202	161/179	123/135	180/180	220/220	197/207	191/191	171/171	-/-	158/158
August Red	176/188	177/183	186/186	161/181	123/123	182/182	220/220	201/201	191/191	171/171	152/158	152/158
August Sun	190/190	183/183	186/202	179/179	125/135	180/180	208/220	201/201	191/191	157/171	158/158	158/158
Aurelia	188/188	183/183	186/186	-/-	123/135	180/180	208/220	197/207	191/191	171/171	158/160	158/158
Aurora	188/190	175/175	190/190	151/179	127/135	180/180	208/220	199/199	174/191	167/167	158/158	156/156
Aurora 2	188/190	175/175	190/190	151/179	127/135	180/180	-/-	199/199	174/191	167/167	158/158	156/156
Aurora Grand	188/188	177/177	186/198	161/161	123/123	-/-	220/220	197/207	191/193	171/171	158/158	158/158
Autumn Delight	176/188	177/177	186/186	161/179	123/125	176/180	220/220	197/197	189/191	171/171	152/158	158/158
Autumn Free	188/188	177/183	186/198	161/161	123/123	176/176	220/220	201/207	191/191	171/171	152/152	152/158
Autumnglo	188/188	177/183	-/-	161/179	123/135	176/180	208/208	201/207	191/191	171/171	158/160	156/158
Autumn Grand	176/188	183/183	186/186	161/161	123/123	176/180	220/220	207/207	191/191	171/171	152/152	152/158
Autunno	188/188	177/183	186/186	179/179	135/135	176/180	208/218	207/207	-/-	171/171	158/160	158/158
Azurite_b	190/190	183/183	200/202	161/161	123/123	180/180	218/218	207/207	174/191	171/171	158/181	156/156
Azurite_a	190/190	183/183	200/202	161/161	123/123	180/180	218/218	207/207	174/191	157/171	158/181	-/-
Babygold 5	184/188	177/183	198/198	177/179	133/133	176/178	208/220	201/207	174/191	167/171	-/-	156/158
Babygold 6	184/188	177/183	198/198	173/179	133/135	-/-	208/220	201/207	174/191	167/171	158/160	156/158
Babygold 6 Mutata	184/190	175/183	198/198	163/179	123/135	174/176	208/220	201/207	174/178	165/171	158/158	158/164
Babygold 7	188/188	177/177	200/206	161/161	123/123	180/180	220/220	197/197	191/191	157/157	158/158	158/158
Babygold 8	182/192	175/177	198/198	161/163	123/123	174/176	208/220	201/207	174/178	165/171	158/158	158/164
Babygold 9	-/-	175/183	186/198	163/179	123/129	174/180	208/208	197/207	174/178	165/171	158/158	152/158
Baekmi Josaeng	182/186	-/-	198/198	161/179	123/129	176/176	208/208	201/201	176/191	171/171	158/158	158/158
Baladi 1	184/184	177/177	-/-	161/161	123/123	178/178	208/208	207/207	191/191	167/167	158/158	160/160
Baldagenais	184/188	177/183	186/186	161/179	123/135	180/180	220/220	197/197	191/191	157/171	158/162	156/156
Bambino	-/-	161/177	198/200	161/161	123/123	176/178	218/220	197/199	189/191	165/171	158/158	152/158
Barbara	188/188	177/183	186/198	161/161	123/123	176/180	220/220	197/197	-/-	167/171	152/158	152/158
Batiteun De Nus	188/188	177/183	186/202	179/179	125/135	180/180	220/220	197/201	-/-	-/-	158/158	158/158
Ba Yue Cui	182/186	-/-	186/186	159/161	123/129	176/178	208/208	201/201	174/176	171/171	158/160	152/160
Bea	182/186	161/177	198/198	173/179	135/135	180/180	208/208	197/201	189/191	171/171	158/160	158/158
Beale	182/184	161/177	198/198	161/179	123/129	176/176	208/218	197/199	-/-	-/-	158/158	158/158
Beauty Lady	188/188	183/183	186/198	179/179	135/135	180/180	218/220	199/201	191/191	171/171	158/158	152/158
Beijing or Beijing 3?	182/186	183/183	186/198	159/179	129/133	176/178	208/208	197/201	176/189	157/171	158/160	158/160
Beijing Colonnare	182/192	177/179	186/186	161/179	129/133	176/178	208/218	201/201	174/189	157/167	158/158	158/158
Belfiore	182/188	179/183	186/198	161/181	123/135	176/180	208/218	199/201	-/-	171/171	158/160	158/158
Bella dei Trentini	188/194	177/183	198/198	161/179	123/135	176/176	-/-	197/201	191/191	157/171	158/158	156/158
Bella di Borgo D'Ale	186/188	179/183	186/198	179/179	133/135	176/180	208/208	201/207	189/191	157/171	158/160	158/160
Bella di Cesena	186/186	161/161	186/198	161/161	123/133	180/180	208/218	197/197	189/191	171/171	158/160	158/160
Bella di Cesena Barbon	186/186	161/161	186/198	161/161	123/133	180/180	208/218	197/197	189/191	171/171	-/-	158/160
Bella di Cesena Precoce	186/186	161/161	186/198	161/161	123/133	180/180	208/218	197/197	189/191	171/171	158/160	158/160
Bella di Gambettola	186/188	179/183	186/198	161/179	123/135	176/180	218/220	197/201	189/191	157/171	158/160	152/158
Bella di Piangipane	186/188	179/183	186/198	161/179	123/135	-/-	220/220	197/201	174/191	165/171	158/158	152/158
Belle Imperiale	190/190	177/177	198/198	161/161	123/123	176/176	218/220	197/207	191/191	165/165	158/158	152/156
Bellina	184/188	177/177	198/198	-/-	123/127	178/178	208/208	197/197	191/191	165/165	152/158	152/158
Bel Red	176/188	183/183	198/198	161/161	123/123	180/180	220/220	201/207	189/193	157/165	152/158	154/158
Bel Top	176/188	183/183	198/198	179/179	123/123	176/180	220/220	197/207	191/191	171/171	152/158	156/158
Benedicte	192/192	183/183	186/198	161/179	123/135	-/-	220/220	197/207	174/191	171/171	158/158	152/158
Berenda Sun	188/188	181/183	186/186	179/179	135/135	180/180	208/220	197/201	-/-	-/-	158/158	152/158
Betty	190/190	175/175	198/198	179/179	135/135	176/176	208/220	207/207	174/174	171/171	158/158	164/164
Bianca di Carini	192/192	179/179	-/-	161/161	123/129	176/180	220/220	197/197	-/-	167/167	158/158	158/158
Bianca di S. Tomè	184/186	179/183	186/186	161/179	123/135	176/180	218/220	197/201	191/191	157/171	158/158	158/158
Bianca Prof. Gambi	184/188	179/183	186/198	161/179	123/135	176/180	208/220	197/201	-/-	157/171	158/160	158/158
Bianca Tardiva	190/192	177/177	200/200	161/161	123/123	176/176	220/220	207/207	191/191	165/165	158/158	156/158
Biank	186/188	179/183	198/198	161/179	123/135	176/176	218/220	197/207	189/191	157/171	158/160	152/158
Bicentennial	182/188	183/183	198/198	161/179	123/135	174/178	208/218	-/-	174/191	167/171	158/158	152/158
Bienvenue	-/-	177/177	198/202	161/179	123/135	176/176	220/220	197/201	189/191	157/165	158/158	152/158
Big Ball	188/188	177/177	186/198	161/179	123/123	176/180	220/220	197/197	-/-	167/171	152/158	152/158
Big Bang	176/188	175/177	198/198	161/161	123/123	176/180	218/218	197/197	191/191	167/171	158/181	156/158
Lara	188/188	177/183	198/198	161/161	123/123	-/-	220/220	207/207	189/193	171/171	152/158	158/158
Bigi Red	184/184	183/183	198/198	161/179	135/135	176/176	218/220	199/199	191/191	171/171	158/158	158/158
Big Top	176/188	175/183	198/198	161/161	123/123	176/180	218/220	197/207	191/191	171/171	158/181	152/158
Black Campanin	188/188	183/183	186/186	179/179	135/135	176/180	208/220	201/207	191/191	171/171	158/160	158/158
Blanca De Jolon	192/192	177/177	198/198	161/161	123/125	176/176	220/220	197/207	189/189	157/157	158/158	152/152
Blazingstar	188/188	183/183	198/198	179/179	135/135	176/180	208/220	197/201	191/191	157/171	158/158	152/158
Blushingstar	188/188	183/183	198/198	161/179	123/123	176/180	208/220	197/201	174/191	157/171	158/158	152/158
Bob Grand	176/188	181/183	186/186	161/161	123/123	180/180	220/220	207/207	191/193	171/171	152/152	158/158
Bolero	188/188	183/183	186/186	161/181	123/135	176/180	208/220	201/207	191/191	165/171	158/158	158/158
Bolivia	188/188	175/183	186/198	161/179	129/135	176/180	208/220	197/207	176/191	171/171	152/158	158/158
Bonia	190/190	175/175	198/198	163/163	123/123	176/176	208/208	201/201	174/174	165/171	158/158	158/158
Bonnigold	186/186	177/177	198/198	179/179	135/135	176/176	218/220	-/-	174/191	167/171	158/158	152/152
Bordò	182/192	183/183	198/200	161/179	123/135	176/180	218/218	197/207	174/191	167/167	158/181	152/156
Borgia	182/188	183/183	186/198	161/179	123/123	176/176	208/218	197/197	174/174	167/171	158/158	158/158
Botto	186/188	179/183	186/198	161/179	123/135	176/180	208/218	197/201	189/191	157/171	158/160	152/158
Bowen	162/186	177/177	198/198	161/161	123/123	176/178	218/220	197/197	191/191	165/165	158/158	156/158
Br 1	184/188	177/177	188/188	151/161	123/127	180/180	208/208	205/205	166/191	165/167	158/181	154/156
Br 2	184/190	177/177	190/198	165/167	123/123	174/178	220/220	199/199	174/174	167/167	158/158	154/154
Br 3	188/188	175/177	198/198	179/179	135/135	174/180	208/208	205/205	166/166	167/167	158/158	156/156
Br 4	-/-	177/177	190/198	165/165	123/123	174/178	220/220	199/199	174/174	167/167	158/158	156/156
Br 6	-/-	177/177	-/-	165/171	123/123	178/178	220/220	197/199	174/174	167/167	158/158	152/154
Branca	184/188	175/177	198/198	161/179	123/135	174/176	208/220	197/205	166/191	165/167	158/158	156/156
Brighton	184/188	183/183	198/198	161/179	123/135	176/180	218/220	197/201	174/174	157/171	158/158	158/158
Buco Incavato Sel.2	188/194	177/183	198/198	161/179	123/135	-/-	220/220	197/201	191/191	157/171	158/158	-/-
Buco Incavato Sel.1	184/194	177/179	198/198	161/161	123/125	176/176	218/220	197/207	189/191	157/157	158/158	156/158
Buco Incavato	188/194	177/183	198/198	161/181	123/135	176/176	220/220	197/201	191/191	157/171	158/158	156/158
Burrona Terzano	-/-	177/183	198/198	161/179	123/135	176/176	208/220	197/201	176/191	165/171	160/160	154/158
Caldesi 2010	186/188	177/177	186/198	161/179	123/123	-/-	220/220	201/207	191/191	165/165	158/158	152/158
Caldesi 2020	184/188	177/177	186/198	161/179	123/123	180/180	220/220	201/207	191/191	165/165	158/158	156/158
Caldesi 84	176/188	177/177	186/186	161/161	123/123	180/180	220/220	197/207	191/191	171/171	152/158	154/158
Caldesi 85	184/188	177/177	186/198	161/161	123/123	176/176	-/-	197/197	191/191	171/171	152/158	152/152
California	188/188	177/183	186/198	161/179	123/123	176/180	220/220	197/197	-/-	171/171	152/158	152/158
Calipso	188/188	177/177	198/198	161/161	123/123	180/180	220/220	197/197	-/-	171/171	158/158	154/154
Calred	-/-	183/183	186/186	179/179	123/135	176/180	218/220	197/197	174/189	157/165	158/158	158/158
Camden	188/188	179/183	198/200	161/179	123/135	176/176	-/-	197/197	191/191	165/171	-/-	152/158
Candor	188/188	177/179	198/198	161/179	123/135	180/180	218/220	201/201	174/191	157/157	158/158	152/152
Capdeboscq	184/190	177/177	190/198	149/165	123/131	174/178	220/220	199/207	174/189	167/167	158/158	152/156
Capucci 18	184/188	179/183	186/186	161/179	123/135	176/180	208/218	197/201	189/191	157/171	158/160	152/158
Carolina Red	188/188	177/183	198/198	179/179	123/135	176/176	208/208	197/207	191/191	165/165	158/158	156/156
Carson	184/186	177/177	198/198	161/161	123/123	178/178	218/220	197/197	174/174	157/165	158/158	152/156
Cascata	184/188	183/183	198/198	161/179	123/123	180/180	218/218	201/207	174/174	171/171	158/158	156/158
Cassiopea	176/190	183/183	198/198	161/161	123/123	176/180	220/220	197/207	191/191	165/171	152/158	152/158
Catherina	184/188	177/177	198/198	149/161	123/135	176/178	208/218	201/207	174/191	157/165	158/158	152/156
Centenaria	182/188	177/177	190/198	179/179	123/135	174/176	208/208	197/199	191/191	167/167	152/158	-/-
Ceriale	182/188	177/183	186/186	161/179	135/135	176/180	208/208	201/207	174/191	-/-	158/160	158/158
Cerrito	184/184	177/177	190/190	149/165	123/131	174/178	-/-	199/199	174/174	167/167	-/-	154/156
Cesarini	-/-	183/183	186/186	161/179	123/135	176/180	208/220	201/201	176/176	165/171	160/160	154/158
Champion	184/184	177/179	198/198	-/-	123/123	176/178	218/220	197/197	174/189	157/171	158/158	152/158
Changbang Mutant	182/182	161/179	186/198	161/179	123/123	-/-	208/218	197/201	191/191	157/173	158/160	152/160
Charles Ingouf	186/188	179/183	198/198	161/179	123/133	176/180	208/218	201/201	189/191	157/171	158/160	158/160
Charles Roux	184/186	177/179	200/200	161/161	123/123	176/176	218/220	197/197	189/191	157/165	158/158	152/156
Cheonhong	176/176	177/183	198/198	161/161	123/123	180/180	220/220	197/197	191/191	171/171	152/158	154/158
Chimarrita	188/190	175/183	190/190	151/179	127/135	176/180	208/208	197/205	176/191	165/167	152/158	152/158
Chiyoda Red	188/188	177/183	-/-	161/179	123/123	176/178	208/220	197/201	174/191	171/171	158/158	156/158
Chiyomaru	182/182	161/183	-/-	179/179	129/133	176/178	208/208	201/201	174/174	171/171	158/160	152/152
Christelle	182/188	177/183	198/198	161/179	123/135	176/176	208/218	197/197	174/191	167/171	158/158	152/158
Chui Huang Tao	182/182	177/177	186/186	151/151	131/149	176/176	-/-	193/193	157/157	165/169	181/181	152/152
Ciccio Petrino	184/188	179/183	186/198	161/179	123/137	176/180	208/218	197/201	189/191	157/171	158/160	152/158
Cinzia (unknown)	188/188	175/183	190/198	161/161	123/135	176/180	208/220	197/209	191/191	167/167	158/160	152/156
Circe	176/188	177/177	186/186	179/179	123/123	180/180	220/220	197/197	191/191	171/171	158/158	154/154
Citation	162/166	171/177	198/198	161/161	123/131	176/178	220/226	185/197	191/191	165/165	158/158	152/160
City 32-82	186/188	177/179	-/-	161/179	135/135	176/176	220/220	197/207	176/191	171/171	152/158	150/156
Claudia	188/188	183/183	198/198	161/161	123/123	-/-	220/220	207/207	191/191	165/165	152/152	158/158
Com-Pact Gold Medal	188/188	177/183	186/186	179/179	135/135	176/180	208/208	201/207	174/174	-/-	158/158	158/158
Com-Pact Redhaven	188/188	177/183	198/198	161/179	123/123	176/180	220/220	197/201	174/191	157/171	158/158	152/158
Concettina	182/182	-/-	180/198	161/179	123/135	176/180	208/218	197/197	191/193	165/171	158/181	154/160
Congres	182/188	177/183	186/186	161/179	123/123	-/-	220/220	201/207	174/193	171/171	158/158	158/158
Contender	182/188	183/183	198/198	161/179	123/129	176/180	208/220	197/201	174/191	157/157	158/158	152/158
Coraline	184/188	175/183	198/198	161/161	123/135	178/180	218/220	197/207	189/191	167/171	-/-	158/158
Corindon	184/184	183/183	198/198	161/161	123/123	178/180	218/218	197/207	189/191	171/171	158/160	152/158
Cormonese Migliorata	186/188	177/179	198/198	161/179	123/135	176/180	208/220	197/201	191/191	165/171	158/158	152/158
Cormonese	186/188	177/179	198/198	161/179	123/135	176/180	208/220	197/201	191/191	165/171	158/158	152/158
Correll	188/188	177/177	-/-	161/179	123/123	176/180	220/220	201/201	191/191	157/171	158/158	152/158
Cotogna Ceccarelli	192/192	177/177	200/200	161/161	123/123	176/176	220/220	207/207	191/191	157/165	158/158	158/158
Cotogna Cicalini / Unknown Nectarine A10.5	176/184	177/183	198/198	161/161	123/123	178/180	220/220	197/201	-/-	171/171	152/158	152/156
Cotogna del Poggio	184/192	177/177	-/-	161/161	123/123	176/176	220/220	197/197	176/176	157/157	158/158	156/156
Cotogna di Rosano	190/190	177/177	200/200	161/161	123/123	176/176	220/220	197/207	191/191	157/165	158/158	152/158
Cotogna Massima	192/192	177/177	-/-	161/161	123/123	176/176	220/220	197/197	176/176	157/157	158/158	-/-
Country Sweet	176/184	177/183	198/198	161/161	125/135	176/176	218/218	201/207	191/191	167/171	160/160	152/152
Cp 88/2	190/190	175/175	190/198	151/165	123/135	176/176	220/220	199/199	191/191	167/167	158/158	154/154
Crasiommolo Rosso	-/-	177/177	182/182	161/161	123/123	178/178	220/220	197/197	174/174	157/157	-/-	154/154
Crasiommolo Spicca	186/186	177/177	182/182	161/161	123/123	178/178	220/220	197/197	174/174	-/-	-/-	158/158
Cresthaven	184/188	177/183	-/-	161/179	123/135	176/176	220/220	201/201	191/191	165/171	158/158	152/158
Crimson Gold	188/188	177/183	186/198	-/-	123/123	178/178	218/218	197/197	189/191	171/171	158/158	152/158
Crimson Lady	176/188	177/183	186/198	161/179	123/135	176/180	208/218	197/197	174/191	167/171	158/158	158/158
Cristina	184/188	177/183	198/200	161/179	123/123	176/180	220/220	197/207	191/191	165/165	158/158	156/158
Crizia	182/188	179/183	198/198	179/181	135/135	176/176	208/218	197/201	191/191	171/171	158/158	152/158
Croce Del Sud	188/188	177/177	198/198	161/161	123/123	180/180	220/220	197/197	191/191	171/171	158/158	154/154
Crown Princess	176/188	177/183	198/198	161/179	123/135	176/176	208/220	197/197	174/191	171/171	158/158	152/158
Cullinan	188/188	161/183	198/198	161/179	123/135	176/176	220/220	197/201	191/191	157/171	158/160	152/158
Da Tian Tao	182/182	161/179	186/186	159/179	129/133	176/176	208/208	201/201	176/189	157/171	158/160	156/160
Deborah	188/188	183/183	186/198	179/179	123/135	176/176	220/220	201/201	191/191	171/171	158/158	158/158
Delice	184/192	183/183	198/202	179/179	125/135	-/-	208/218	197/197	191/191	171/171	158/158	158/158
Derby	188/188	177/183	198/198	161/179	123/135	180/180	218/220	201/207	174/191	157/171	158/160	152/152
De Wet	182/186	161/183	186/198	159/179	129/129	176/178	208/218	201/201	176/191	171/171	158/158	158/160
Diamante	190/190	177/177	190/198	151/165	123/135	174/176	220/220	199/207	189/189	167/167	158/158	154/156
Diamond Bright	176/188	183/183	186/198	161/179	123/123	180/180	220/220	197/197	191/191	171/171	152/158	152/158
Diamond Jewel	188/188	177/177	198/198	161/161	123/123	180/180	220/220	197/207	191/191	171/171	-/-	158/158
Diamond Princess	-/-	177/183	186/198	161/181	123/135	180/180	218/220	197/197	174/191	157/171	158/158	158/158
Diamond Ray	188/188	177/177	186/198	161/161	123/123	180/180	220/220	207/207	191/191	171/171	158/158	158/158
Didone	188/188	177/183	186/198	161/161	123/123	180/180	220/220	207/207	168/191	171/171	152/152	154/154
Diego Fuentes	184/188	179/183	190/198	161/179	123/135	174/176	218/218	197/201	191/191	167/167	-/-	158/158
Diego Nazario	188/188	177/183	190/198	161/179	135/135	174/176	208/208	197/197	191/191	167/167	158/160	152/158
Diego Sabrina	188/188	175/177	186/198	161/161	123/135	176/180	208/220	197/197	191/191	167/167	152/158	156/158
Diva	188/188	177/183	186/186	161/161	123/135	180/180	208/220	197/197	191/193	165/171	152/152	152/158
Di Vanity	186/186	183/183	186/186	179/179	135/135	176/180	208/218	207/207	174/174	157/171	158/160	158/158
Dixired	188/188	183/183	198/198	179/179	135/135	176/176	-/-	197/201	174/191	157/171	158/158	152/158
Docura	182/190	177/177	180/190	151/151	127/127	174/174	-/-	199/199	174/189	167/167	158/158	156/156
Docura 4	188/190	175/177	180/198	149/179	131/135	174/176	208/208	205/205	189/191	167/167	158/158	154/156
Dofi 7104109	184/190	175/183	198/198	163/179	123/135	174/174	208/220	201/201	174/178	165/165	158/158	158/158
Dofi 84364026	190/190	183/183	186/186	161/161	123/123	176/180	208/220	201/201	176/176	171/171	160/160	154/160
Dofi 84364060	190/190	183/183	186/186	161/161	123/123	180/180	208/220	201/201	176/176	171/171	160/160	158/158
Dofi 84364089	190/190	183/183	186/186	161/161	123/123	176/180	220/220	201/201	176/176	165/171	160/160	154/158
Dolores	190/190	183/183	186/202	179/179	125/135	178/180	208/208	201/201	174/174	171/171	158/158	158/158
Domiziana	188/188	183/183	186/198	179/179	135/135	176/180	208/220	201/201	191/191	171/171	158/160	158/158
Don Elite	184/188	177/183	198/198	161/179	123/135	176/176	218/220	197/201	174/191	157/171	158/158	152/158
Donnarine	176/188	177/183	186/198	161/179	123/135	176/176	220/220	197/197	191/191	167/171	152/158	152/156
Dora	188/188	177/183	186/198	179/179	135/135	176/180	208/220	197/207	-/-	-/-	-/158	152/158
Dorothee	188/188	183/183	198/198	161/161	123/123	176/180	220/220	197/207	191/191	171/171	152/152	158/158
Double Crimson	192/192	177/177	182/186	169/169	129/129	178/178	208/208	197/197	176/176	165/165	158/158	152/154
Douceur	-/-	179/183	-/-	161/179	123/135	176/180	208/220	197/199	-/-	165/171	152/158	152/158
Dourado	186/188	161/177	180/180	151/165	123/127	176/178	208/220	197/207	172/191	165/167	158/158	152/158
Dr. Davis	182/186	177/177	198/198	-/179	123/123	176/176	-/-	197/207	174/176	157/167	158/158	156/158
Duchessa d'Este	-/-	177/183	-/-	161/179	123/135	176/180	220/220	197/201	176/191	157/171	160/160	152/158
Earliscarlet	188/188	177/183	198/198	161/161	123/123	180/180	220/220	207/207	191/191	171/171	158/158	152/154
Early Giant	188/188	179/179	200/200	161/161	123/123	176/176	220/220	197/197	191/191	171/171	158/158	152/152
Early Gold	162/162	177/177	198/198	161/161	123/123	176/176	208/218	197/201	174/191	165/167	158/158	156/158
Early May	188/188	177/177	198/198	161/161	123/123	180/180	220/220	197/197	191/191	171/171	158/158	158/158
Early Maycrest	182/188	177/183	186/198	161/179	123/135	176/180	208/218	197/197	-/-	167/171	158/158	152/158
Earlynette	188/188	177/177	198/198	161/161	123/123	180/180	218/220	197/197	191/191	167/167	158/158	156/156
Early O'Henry	186/188	179/183	186/198	161/179	123/135	176/180	218/220	197/201	189/191	157/171	158/160	152/158
Early Red Goldza	188/188	177/183	198/198	161/161	123/123	180/180	220/220	197/207	189/189	171/171	152/152	158/158
Early Redhaven	188/188	177/183	198/198	161/179	123/123	180/180	220/220	197/201	174/191	157/171	158/158	152/158
Early Risinger	184/184	177/177	198/198	179/179	123/135	176/180	208/208	197/197	174/191	157/171	158/158	152/152
Earliscarlet	182/188	177/177	198/198	161/179	123/135	176/176	208/218	197/197	174/191	167/171	158/158	-/-
Early Silver	188/188	177/177	186/198	163/179	123/123	180/180	220/220	197/207	-/-	171/171	158/158	158/158
Early Sungrand	188/188	177/177	198/198	161/161	123/123	180/180	-/-	197/197	191/191	165/171	158/158	154/158
Earlitop	188/188	175/183	198/198	161/179	123/135	176/176	220/220	197/207	189/191	167/171	152/181	156/158
Early White Globe	188/188	177/183	198/198	161/179	135/135	176/178	208/220	197/207	191/191	165/171	158/158	152/158
Early Zee	176/188	177/183	198/198	161/179	123/123	180/180	218/220	207/207	191/191	171/171	152/158	154/154
Elberta	182/188	177/183	186/186	161/179	123/135	176/180	208/220	201/207	174/191	157/171	158/160	158/158
Elbertita	182/188	177/183	186/186	179/179	135/135	176/180	208/220	201/201	191/191	157/171	158/160	158/158
Elegant Lady	188/188	177/183	186/202	179/179	125/135	180/180	220/220	197/201	174/191	171/171	158/158	158/158
Elios	184/188	177/177	198/198	161/161	123/123	180/180	218/220	197/197	191/191	167/167	158/158	156/156
Emeraude	184/188	177/183	198/198	159/163	123/123	176/176	208/220	197/201	191/191	165/171	158/158	152/154
Emilia	176/184	177/183	198/198	161/161	123/123	180/180	208/220	197/207	-/-	171/171	152/158	158/158
Entella	192/194	177/181	-/-	151/161	123/123	174/176	-/-	197/197	176/176	167/167	158/160	156/158
Eolia	-/-	177/177	200/206	161/161	123/123	176/178	220/220	197/197	174/174	157/167	158/158	154/156
Ermelinda	184/188	179/183	198/198	161/179	119/119	176/176	208/220	201/207	191/191	171/171	158/158	156/158
Escaline	184/188	177/177	198/200	161/161	123/123	178/180	218/220	197/197	191/191	167/167	158/158	156/156
Etoile	192/192	183/183	186/186	179/179	-/-	180/180	220/220	197/197	-/-	157/157	158/158	158/158
Eureka	176/176	177/183	198/198	161/161	123/123	180/180	220/220	197/207	191/191	171/171	152/158	152/154
Evergreen	188/188	177/177	190/198	161/179	123/135	176/176	220/220	197/201	191/191	167/167	158/158	152/158
Fairlane	188/188	177/177	186/198	161/161	123/123	174/174	220/220	-/-	191/191	171/171	152/158	152/154
Fairtime Donati	176/188	177/183	186/198	161/179	123/135	176/180	208/220	201/207	191/191	171/171	152/158	158/158
Fantalate	188/188	183/183	198/198	161/161	123/123	176/180	220/220	197/197	-/-	-/-	152/158	152/158
Fantasia	188/188	177/183	198/198	161/161	123/123	176/180	220/220	197/207	-/-	165/171	152/158	152/158
Fay Elberta	-/188	177/183	186/186	179/179	135/135	176/180	208/208	201/207	174/191	157/171	158/158	158/158
Fayette	188/188	183/183	186/198	161/179	123/135	180/180	208/208	197/207	191/191	171/171	158/158	158/158
Fayette Rossa	184/188	177/177	186/198	179/179	135/135	176/178	208/218	201/207	187/191	157/171	158/158	152/158
Federica	188/188	161/177	198/198	161/161	135/135	176/178	-/-	201/207	191/191	171/171	160/160	152/156
Feicheng Bai Li 17	-/-	177/183	186/186	179/179	135/135	176/180	208/208	207/207	191/191	171/171	158/160	158/158
Felicia	188/188	183/183	198/198	151/179	127/135	180/180	208/220	201/207	191/191	-/-	-/-	152/158
ferganensis	182/182	183/183	-/-	161/161	123/123	178/178	220/220	209/209	193/195	165/165	183/183	162/162
Fiamma 1	192/192	177/183	-/-	179/179	125/135	176/180	208/220	197/197	174/191	157/165	158/158	158/158
Ficarazzo	190/192	177/177	-/-	151/151	123/123	174/176	208/208	197/197	191/191	167/167	160/160	156/156
Fidelia	188/188	175/183	198/202	161/179	123/127	176/180	208/220	197/201	189/191	165/171	158/158	152/158
Fior di Maggio	184/186	179/179	198/198	161/161	123/123	176/176	218/218	197/197	189/189	157/157	158/158	152/152
Fior di Monaco	186/186	183/183	198/198	161/179	135/135	176/176	208/220	197/201	191/191	165/165	-/-	152/152
Fiorenza	188/188	177/183	198/198	161/185	123/123	180/180	220/220	197/205	191/191	165/171	152/158	158/160
Firebrite	188/188	177/183	198/198	161/161	123/123	176/180	220/220	197/197	191/191	171/171	158/158	154/158
Fire Gold	176/192	177/183	186/198	161/179	123/123	176/180	208/220	197/197	191/191	165/171	158/160	158/158
Fire Red	190/190	183/183	186/186	179/179	125/135	180/180	218/220	201/201	174/191	157/171	158/158	158/158
First Gold	188/188	177/183	198/198	161/179	123/129	176/176	208/208	201/201	191/191	-/-	158/160	150/152
Fla 82-10 N	188/188	177/177	182/198	161/161	123/123	172/176	-/-	197/197	191/191	167/167	158/158	156/158
Fla 85-6 N	188/188	177/183	198/198	161/179	123/129	176/180	208/220	197/201	191/191	157/171	158/158	158/158
Flacara	188/188	-/-	186/186	179/179	123/135	176/180	220/220	201/207	191/191	157/171	158/158	158/158
Flamecrest	188/188	183/183	186/198	179/179	135/135	180/180	208/208	207/207	189/191	171/171	158/158	158/158
Flame Glo	178/178	183/183	198/198	161/161	123/123	176/176	220/220	207/207	191/191	171/171	152/152	152/152
Flame Red	176/188	177/183	198/198	161/179	123/123	178/180	218/220	197/207	189/191	171/171	-/-	152/158
Flaminia	176/188	183/183	186/186	161/179	123/123	180/180	208/220	207/207	191/191	171/171	152/158	158/158
Flavia	182/188	183/183	186/198	179/179	133/135	176/180	218/220	201/201	191/191	157/171	158/158	158/158
Flavorcrest	182/188	177/183	186/198	161/177	123/135	178/180	208/208	197/201	174/191	171/171	158/158	158/158
Flavor Gold	176/184	-/-	198/198	161/161	123/125	176/180	218/220	-/-	191/191	167/171	158/160	152/152
Flavortop	188/188	175/175	198/198	161/161	-/-	176/180	220/220	197/207	191/191	165/171	152/158	158/158
Flordahome	182/186	175/175	198/198	177/177	131/133	180/180	208/208	197/197	168/168	-/-	158/181	156/156
Flordastar	-/-	-/-	190/198	161/179	123/135	174/176	218/218	197/201	191/191	167/167	158/158	158/158
FO 1015	188/188	177/183	198/198	179/179	135/135	176/176	220/220	199/199	-/-	171/171	158/158	158/158
FO 332	192/200	177/177	182/182	-/-	135/137	178/178	208/220	-/-	191/191	171/171	179/179	156/158
FO 336	-/-	183/183	186/186	179/179	135/135	180/180	208/220	197/201	-/-	171/171	158/158	154/156
FO 348	188/200	183/183	182/198	179/179	125/125	180/180	218/220	197/201	174/191	171/171	152/158	154/156
FO 350	192/200	183/183	180/186	179/181	123/135	180/180	208/208	197/197	174/189	157/171	158/158	156/158
FO 355	192/200	177/183	186/198	-/-	125/129	-/-	208/220	197/197	191/191	169/171	158/158	154/158
FO 357	188/188	177/183	182/202	161/179	123/135	176/180	208/218	201/201	189/191	157/171	158/179	156/156
FO 380	192/192	177/183	180/180	161/179	125/129	180/180	208/220	197/201	-/-	171/171	158/158	154/154
FO 460	192/192	183/183	186/186	161/179	123/135	176/180	208/208	201/201	-/-	-/-	160/160	154/158
Ford	182/184	161/179	186/186	161/179	123/129	176/178	208/218	197/201	174/189	157/171	158/160	158/158
Forlì 1	190/190	177/177	-/-	149/161	123/125	176/176	220/220	197/197	174/174	157/157	158/158	154/154
Forlì 2	-/-	177/183	186/198	161/179	123/135	176/180	220/220	197/201	191/191	157/171	158/158	156/158
Fortuna	162/186	177/177	198/198	161/161	123/123	176/178	218/220	197/197	174/191	165/165	158/158	156/158
Franca	188/188	177/183	186/198	161/179	123/135	180/180	208/208	197/197	-/-	171/171	158/158	-/-
Francesca	188/188	177/177	186/198	161/161	123/123	176/180	220/220	197/207	191/191	165/171	152/152	143/154
Francoise	182/188	177/183	186/198	161/179	123/135	176/180	208/218	197/197	174/191	167/171	158/158	152/158
Frau Maria Rudolf	184/186	177/179	200/200	161/161	123/123	176/176	218/218	197/197	189/191	157/157	158/158	158/158
Fred	182/184	177/183	198/198	161/179	123/135	176/176	218/220	197/197	-/-	167/167	158/158	152/154
Freda 10215	176/176	177/183	186/186	161/161	123/135	180/180	218/220	197/197	191/193	165/165	158/158	152/152
Frostqueen	184/186	177/177	200/206	161/161	123/123	176/178	220/220	197/207	-/-	165/165	158/158	-/-
Fruher Rote Ingelheimer	-/-	177/179	198/198	161/161	123/123	176/176	218/218	197/197	189/189	157/169	158/158	152/152
Fuoco di Romagna	184/188	179/183	186/186	161/179	123/135	176/180	208/220	197/209	189/191	157/171	158/160	156/158
Fuzador	184/188	177/186	186/186	161/161	123/123	180/180	208/220	197/197	191/191	157/165	158/162	156/156
Fuzalode	184/184	177/177	186/198	161/161	123/123	180/180	208/220	197/197	191/191	157/171	158/162	156/156
Gage Elberta	182/188	177/183	186/186	161/179	123/135	176/180	208/220	201/207	174/191	-/-	158/160	158/158
Galande	190/192	177/177	200/200	161/161	123/123	176/176	220/220	207/207	191/191	165/165	158/158	156/158
Garden Beauty	198/198	177/183	186/186	161/169	123/129	180/180	208/220	197/201	191/191	-/-	152/158	154/158
Garden Gold	188/198	177/181	182/182	169/169	123/129	180/180	208/208	201/207	191/191	165/171	158/158	154/154
Gea	176/176	183/183	198/198	161/161	123/123	180/180	220/220	197/207	-/-	171/171	158/181	152/152
Gemini	182/190	177/177	198/198	161/171	123/123	176/176	220/220	197/197	187/191	167/167	158/158	158/158
Genadix 4	184/188	177/183	186/198	-/-	123/135	176/176	218/220	197/197	189/191	157/157	158/158	152/158
Genadix 7	-/-	179/183	198/198	161/179	123/135	176/176	218/220	197/197	189/191	165/171	158/158	152/156
GF 305	192/192	177/177	-/-	161/161	121/123	176/176	220/220	197/197	176/176	157/157	158/158	152/152
GF 677	170/190	177/179	198/198	169/169	123/123	176/186	220/224	207/207	174/191	165/165	160/183	156/160
Gialla di Verona	-/-	179/183	186/198	161/179	123/135	176/176	220/220	197/207	-/-	-/-	158/158	154/158
Gialla Moavero	184/184	177/177	-/-	161/161	129/129	176/176	220/220	205/205	189/189	167/167	158/158	158/158
Gialla Tardiva	184/184	177/177	-/-	161/161	129/129	-/-	220/220	205/205	189/189	167/167	158/158	158/158
Gialla Tardiva di Cogo	-/-	177/183	186/186	161/179	123/135	176/180	220/220	197/207	176/191	157/171	158/158	156/158
Gianna Laura Dolce	-/-	177/183	198/198	151/161	123/123	176/180	208/220	197/201	-/-	171/171	158/158	152/154
Gilda Rossa	192/192	183/183	186/186	179/179	125/135	180/180	208/208	197/197	191/191	157/157	158/158	158/158
Gladys	176/190	183/183	198/202	179/179	123/135	176/180	208/220	201/201	174/191	171/171	152/158	152/158
Glenna	178/192	177/183	186/186	-/-	125/135	-/-	208/220	201/207	174/174	171/171	152/158	158/158
Glohaven	188/188	183/183	198/198	179/179	123/135	176/176	208/220	197/201	174/191	171/171	158/158	158/158
Glowingstar	170/190	179/179	198/198	134/169	123/123	176/186	220/224	207/207	174/189	165/165	160/183	156/156
Goldcrest	182/188	179/179	200/200	161/161	123/123	176/176	218/218	197/197	191/191	167/171	158/158	152/158
Golden Grand	188/188	177/183	186/186	161/179	123/123	180/180	220/220	207/207	191/191	171/171	152/152	152/152
Golden Jubilee	182/188	177/183	198/198	161/161	123/129	-/-	208/220	197/201	174/191	171/171	158/158	158/158
Goldilocks	186/186	161/177	198/198	163/179	133/135	174/176	208/220	197/201	-/-	169/171	158/158	152/158
Goldmine	184/184	177/177	-/-	161/161	123/123	176/176	220/220	197/197	191/191	165/165	158/158	156/156
Goldprince	188/188	179/183	186/198	161/179	123/123	180/180	208/208	197/207	191/191	167/171	158/158	152/158
Golo	184/184	177/177	198/198	151/161	127/135	180/180	208/208	197/205	191/191	165/165	152/152	152/152
Gransun	-/-	175/175	198/198	179/179	135/135	176/176	220/220	197/197	-/-	167/167	152/152	152/156
Graziommolo	188/188	177/177	182/182	161/161	-/-	178/178	220/220	197/197	174/174	157/157	158/158	154/154
Grenat	184/192	177/183	198/198	179/179	125/135	176/180	220/220	197/201	191/191	157/171	158/181	152/158
Greta	176/182	177/183	180/198	161/179	123/135	176/180	208/220	197/201	189/189	171/171	158/179	158/158
Grezzano	184/188	183/183	198/198	161/179	123/135	176/178	208/218	201/207	189/191	171/171	158/160	158/158
Groc Anis	184/186	177/177	188/188	161/161	123/123	176/176	208/220	197/207	189/189	-/-	158/158	152/156
Grosse Mignonne	192/192	177/177	202/202	161/171	123/123	176/176	220/220	207/207	174/174	165/165	158/158	156/156
Guerriera	188/188	177/183	198/198	161/161	123/123	180/180	220/220	197/207	191/191	165/171	152/158	158/158
Guglielmina	-/-	177/183	-/-	161/179	123/135	176/176	208/220	201/201	191/191	167/171	158/158	156/156
Hakuto	182/182	161/183	186/186	159/179	129/133	178/178	208/208	201/201	174/176	171/171	158/160	158/160
Hamlet	188/188	177/177	198/198	161/161	123/129	180/180	218/220	201/201	174/191	157/157	158/158	152/158
Harbinger	184/186	177/177	198/198	179/179	123/135	176/180	208/208	197/197	174/191	157/171	158/158	152/152
Harbrite	184/188	177/183	186/198	179/179	123/135	176/180	208/220	197/201	174/191	171/171	158/158	152/152
Hardired	184/188	177/183	198/198	161/179	123/135	176/178	208/220	197/197	176/191	165/165	158/158	158/158
Harken	188/188	183/183	186/198	179/179	123/129	180/180	208/220	197/207	174/191	171/171	158/158	152/152
Harko	184/188	177/183	198/198	161/161	123/123	178/180	208/220	197/207	174/191	165/171	158/158	156/156
Harrow Blood	190/190	177/177	198/198	161/161	123/123	178/178	220/220	201/201	174/174	157/157	158/158	158/158
Harvester_a (Unknown yellow peach)	190/190	177/177	198/198	151/165	123/123	176/176	-/-	199/207	189/189	167/167	158/158	154/154
Unknown White Peach	182/188	183/183	198/198	161/179	123/135	176/180	208/220	207/207	174/189	171/171	-/-	158/158
Harvest Gold	188/188	177/183	186/186	179/179	135/135	180/180	208/208	207/207	191/191	171/171	158/158	158/158
Hermione	184/192	183/183	186/198	161/179	125/135	176/180	-/-	197/197	-/-	171/171	158/158	152/156
Higama	184/184	177/177	186/186	183/183	131/131	-/-	220/220	197/197	176/176	169/169	158/158	152/152
Hiratsuka Red	186/188	177/183	186/198	161/161	123/123	176/178	208/220	197/201	-/-	-/-	158/158	158/160
Hitachi Red	188/188	175/183	198/198	161/161	123/123	176/180	208/220	-/-	191/191	165/171	152/158	152/158
Honey Blaze	176/176	175/177	198/198	161/161	125/125	176/180	218/220	201/207	191/191	167/167	158/160	152/154
Honey Glo	176/176	183/183	198/198	161/179	123/125	176/180	220/220	207/207	191/191	171/171	152/158	158/158
Honey Kist	176/184	177/183	198/198	161/161	123/125	176/176	220/220	199/207	191/191	167/171	158/181	152/158
Honey Royal	176/184	177/183	198/198	161/161	123/123	176/180	220/220	201/207	191/191	171/171	158/181	152/158
Honora	-/-	183/183	186/202	179/179	127/127	180/180	208/208	197/197	-/-	171/171	158/158	152/158
Huangshan Early Dew	182/182	-/-	186/198	159/161	129/129	176/178	208/208	197/201	176/191	171/171	158/158	152/158
Hwando 1	182/188	177/183	198/198	161/179	123/129	178/180	218/220	197/201	-/-	-/-	158/158	152/158
Idlewild	188/188	177/183	198/198	179/179	125/125	178/178	208/220	201/201	191/191	167/167	160/160	158/158
IF 6830870	188/188	177/177	198/198	151/161	123/129	176/178	208/218	197/197	191/191	169/171	158/158	158/160
IFF 691	186/188	161/177	198/198	161/161	123/123	176/180	218/218	197/197	174/191	157/167	158/158	156/156
IF 7220001	186/186	177/177	198/198	161/161	123/123	176/178	218/220	197/197	174/191	165/165	158/158	156/158
IF 7220019	184/186	177/177	198/198	161/161	123/123	176/178	220/220	197/197	-/-	157/167	158/158	154/158
IF 7220020	184/186	177/177	198/198	161/161	123/123	176/176	218/220	197/197	174/174	157/167	158/158	154/158
IF 7420007	176/192	177/183	186/186	179/179	125/135	176/180	208/220	201/207	174/189	171/171	152/158	158/158
IF 7620001	186/188	177/177	198/198	161/161	123/123	176/178	220/220	197/197	174/174	165/167	158/158	158/158
IF 817023	162/162	-/-	186/186	155/161	123/123	167/180	216/228	191/191	174/174	-/-	183/183	128/133
IF 8230006	176/188	183/183	198/198	161/179	123/123	176/176	220/220	207/207	-/-	165/165	152/152	152/158
IF 8430442	188/188	177/183	-/-	161/161	123/123	176/176	208/220	201/207	-/-	171/171	152/158	152/152
IF 8431138	176/188	177/183	186/198	161/161	123/135	180/180	208/208	197/197	-/-	171/171	158/158	154/160
IF 8431354	182/188	183/183	186/198	161/161	123/123	176/178	218/220	197/201	-/-	-/-	152/158	152/160
IF 8810009	184/188	175/175	180/180	151/161	123/127	180/180	208/208	197/197	176/193	169/169	158/158	154/160
IF 8810268	182/188	177/183	198/198	161/161	123/135	178/180	208/218	201/201	-/-	171/171	158/160	152/160
IF 8830168	182/182	183/183	186/186	161/179	123/123	176/180	208/220	201/207	191/191	171/171	152/160	152/160
IF 8910061	184/188	177/177	180/186	161/179	123/123	180/180	218/220	197/197	191/191	165/171	158/158	154/160
IF 8910758	188/188	183/183	-/-	179/179	135/135	180/180	208/208	197/197	191/191	157/157	158/158	152/158
IFF 331	182/182	183/183	186/198	151/179	123/129	176/176	208/208	201/201	176/191	171/171	158/158	158/162
IFF 990	176/188	175/183	198/198	161/161	123/123	176/180	218/220	207/207	191/191	171/171	158/158	156/158
Imera	184/184	177/177	-/-	165/165	123/123	176/176	220/220	197/197	174/174	167/167	158/158	152/152
Impero	-/-	177/183	186/198	161/179	123/135	176/180	208/220	201/207	191/193	157/171	158/160	156/158
Impero Bertone	-/-	177/183	186/198	161/179	123/135	176/180	208/220	201/207	191/193	-/-	158/160	156/158
Incomparable Guilloux	184/190	177/179	198/200	161/161	123/123	176/176	218/220	197/207	189/193	157/157	158/158	-/-
Independence	188/188	177/177	198/198	159/163	123/123	180/180	220/220	197/197	-/-	171/171	158/158	154/154
Ingo Peach	190/190	175/183	198/198	161/179	123/127	174/176	220/220	197/197	174/191	167/167	158/158	152/158
Ionia	184/188	177/179	198/198	161/161	123/135	176/178	220/220	197/201	174/191	165/171	158/158	152/156
Ip1	188/188	183/183	198/198	161/179	123/135	176/176	220/220	207/207	174/191	157/157	160/160	158/158
Iris Rosso	186/188	161/161	198/198	179/179	123/135	180/180	208/208	197/201	189/191	171/171	160/160	158/158
Isabella D'Este	186/188	179/183	186/198	161/179	123/129	180/180	218/220	-/-	-/-	-/-	158/158	152/158
Iskra	186/188	177/183	198/198	161/179	123/123	176/176	208/220	197/197	174/191	171/171	158/181	152/158
Isontina	186/188	179/183	186/198	161/179	123/135	178/180	208/220	197/201	174/191	165/171	158/160	152/158
Ivory Queen	176/176	183/183	198/198	151/179	123/135	176/180	220/220	197/197	191/193	171/171	152/152	152/152
Hale	188/188	183/183	186/186	179/179	135/135	176/180	208/220	201/207	191/191	171/171	158/160	158/158
J.H. Hale	188/188	183/183	186/186	179/179	135/135	176/180	208/220	201/207	191/191	171/171	158/160	158/158
Jacquotte	184/188	177/183	186/198	-/-	123/123	180/180	220/220	197/197	191/191	165/171	158/158	154/156
Jayhaven	184/188	177/183	198/198	179/179	123/135	-/-	208/220	197/201	-/-	157/157	158/158	152/152
Jing Ju	184/184	161/183	186/198	159/161	123/129	176/178	208/208	201/201	-/-	171/171	158/160	160/160
Jing Shan Early Dew	182/182	161/183	186/198	161/179	123/133	-/-	208/208	197/201	174/176	171/171	158/160	152/158
Jing Yu	184/184	161/183	186/198	159/161	123/129	176/178	208/208	201/201	174/176	171/171	158/160	160/160
Jone	184/188	179/183	198/198	161/179	123/123	176/176	220/220	197/207	174/191	157/171	158/158	152/154
Jonia	184/188	177/179	-/-	161/161	123/135	174/176	220/220	197/201	174/191	-/-	158/158	152/156
Julia	188/188	177/183	186/198	161/161	123/125	176/176	220/220	197/197	191/191	165/165	-/-	158/158
Juliana	184/188	179/183	198/198	161/179	123/135	176/176	208/218	197/201	191/191	157/171	158/160	152/158
Julie	176/188	183/183	198/198	179/179	123/135	176/176	208/208	197/201	189/191	157/171	158/158	152/158
July Lady	188/188	183/183	186/186	161/161	135/135	-/-	220/220	201/201	191/191	171/171	158/158	152/158
June Gold	188/188	177/183	186/198	161/179	123/135	176/180	208/218	197/207	191/191	167/171	158/158	152/158
June Lady	188/188	183/183	186/198	179/179	135/135	178/180	220/220	199/201	189/191	171/171	158/158	158/158
Juneprince	184/188	179/183	198/198	161/179	123/135	176/176	208/218	197/201	189/191	-/-	-/-	152/158
Juneprincess	188/188	177/183	198/198	161/161	123/123	180/180	220/220	197/197	189/191	171/171	152/158	154/158
June Red	188/188	177/179	198/198	177/179	-/-	176/180	220/220	197/201	191/191	157/171	158/158	-/-
June Star	176/188	177/183	198/198	161/161	123/123	176/180	220/220	207/207	191/191	171/171	158/158	158/158
Jungerman	186/186	177/177	198/198	161/161	123/123	176/178	218/220	207/207	174/191	157/157	158/158	156/156
Kakamas	184/184	177/177	-/-	161/161	123/123	176/176	220/220	197/197	174/174	167/167	158/158	154/154
Kamarat	192/192	177/177	188/188	161/165	123/123	176/176	220/220	197/197	174/189	167/167	158/158	158/158
Kaweah	190/190	183/183	202/202	177/179	125/135	180/180	208/220	197/197	174/174	157/171	158/158	158/158
Kearney	-/-	177/177	202/202	179/179	135/135	176/176	220/220	201/201	189/189	157/157	158/158	158/158
Kevina	188/188	183/183	198/198	151/179	123/127	176/180	208/208	199/207	191/193	171/171	158/158	152/152
Klamt	162/186	177/177	198/198	161/161	123/123	176/178	218/220	197/207	191/191	157/165	158/158	156/158
Kurakata Wase	182/182	161/179	186/198	161/179	123/123	-/-	208/218	-/-	191/191	157/171	158/160	152/160
KV 881432	188/188	177/183	186/198	161/179	123/129	180/180	220/220	201/207	-/-	171/171	158/158	158/158
KV 930455	188/188	177/177	198/198	161/161	123/123	176/180	220/220	197/201	191/191	171/171	158/158	152/158
Lady Erica	188/188	183/183	198/198	161/161	123/123	176/180	208/220	-/-	-/-	171/171	158/158	154/158
Lagnasco	188/188	183/183	198/198	161/179	123/135	176/180	208/220	197/207	191/191	171/171	152/158	158/158
LaGold	188/188	183/183	198/198	179/179	123/135	174/180	208/218	197/201	174/174	167/171	158/160	158/158
Lamone	190/190	175/175	198/198	179/179	135/135	176/176	208/220	207/207	174/174	171/171	158/158	164/164
Lampetella	-/-	177/177	200/200	161/161	123/123	176/178	220/220	197/197	174/193	-/-	160/160	152/158
La Pecher	188/188	177/177	198/198	179/179	125/125	178/178	208/220	201/201	191/191	167/167	160/160	158/158
Lara Bigi	188/188	177/183	200/200	161/161	123/123	180/180	220/220	207/207	189/191	171/171	152/158	158/158
Lara Star	182/188	177/183	186/198	161/161	123/123	180/180	208/220	197/207	191/191	171/171	158/158	158/158
La Red	186/188	179/183	186/198	161/179	123/135	176/180	208/218	197/207	189/191	157/171	158/158	152/158
Late Suncrest	184/188	177/177	186/198	179/179	135/135	176/178	208/218	201/207	187/191	157/171	158/158	152/158
Late White Globe	184/188	177/183	186/186	151/179	127/135	-/-	208/208	197/207	191/191	-/-	152/158	152/158
Laura	188/188	177/183	180/198	161/161	123/123	178/180	220/220	197/197	191/191	167/171	152/158	156/156
Laure	188/188	183/183	-/-	179/179	135/135	176/180	208/208	201/201	191/191	171/171	158/158	158/158
Laurence	188/188	177/177	198/198	151/151	127/127	178/178	208/220	197/205	191/191	165/165	158/158	152/152
Lavinia	188/188	177/183	198/198	161/177	123/123	180/180	220/220	197/207	-/-	171/171	152/158	158/158
Legend	182/188	183/183	186/186	179/179	129/129	176/180	208/220	197/201	174/191	157/165	158/158	152/152
Lenin	188/188	181/183	186/198	161/179	135/135	-/-	208/220	201/207	191/191	-/-	158/160	158/158
Leonforte 1	-/-	177/177	-/-	161/161	129/129	176/176	220/220	197/205	189/189	167/167	158/158	158/158
Leonforte 2	184/184	177/177	-/-	161/161	129/129	176/176	-/-	197/205	189/189	167/167	158/158	158/158
Licinia	176/176	177/177	198/198	161/161	123/123	180/180	220/220	207/207	191/191	165/171	152/152	152/152
Limonini_a	184/184	177/177	186/186	161/179	123/129	176/180	220/220	197/197	174/174	165/171	158/158	152/154
Limonini_b	184/184	-/-	186/186	161/179	123/129	176/180	208/220	197/197	174/189	-/-	158/158	152/154
Lizbeth_a	186/188	161/161	198/198	175/179	123/135	180/180	208/208	197/201	189/191	171/171	-/-	158/158
Lizbeth_b	184/188	177/183	186/198	179/179	135/135	176/180	218/220	197/201	191/191	171/171	158/158	152/158
Loadel	162/186	177/177	198/198	161/161	123/123	176/178	218/220	197/197	174/191	157/165	158/158	152/156
Loadel Mutata	184/186	177/177	198/198	161/161	123/123	178/178	220/220	197/197	174/174	157/165	158/158	156/158
Lolita	182/190	177/183	186/198	179/179	123/135	180/180	218/220	197/201	174/174	167/171	158/158	158/158
Lorenza	184/188	179/179	198/198	161/179	123/133	176/176	218/218	197/199	191/191	171/171	158/158	158/160
Lucie	-/-	183/183	198/202	179/179	123/135	176/180	208/220	197/207	191/191	157/171	152/158	152/158
Lucrezia	182/188	177/177	200/200	161/179	123/123	176/176	208/218	197/197	174/174	167/171	158/158	152/158
Luisa Berselli	184/188	-/-	186/198	161/179	123/135	176/180	218/220	197/207	-/-	157/171	158/158	152/158
Lydi Star	178/188	183/183	198/198	161/179	123/123	176/176	220/220	207/207	191/191	171/171	152/152	158/158
M. A 4870	-/-	183/183	186/202	179/179	125/135	180/180	220/220	197/197	-/-	-/-	158/158	158/158
Merrill Sundance	188/188	177/183	198/198	161/179	123/123	176/180	220/220	197/201	174/191	157/171	158/158	152/158
Madame Girerd	186/192	177/179	198/200	161/161	123/123	176/176	-/-	197/197	174/189	157/165	158/158	156/158
Madame Guilloux	192/192	177/177	198/200	161/161	123/123	176/176	220/220	207/207	174/191	157/165	158/158	-/-
Madeleine Pouyet	184/186	179/179	198/198	161/161	123/123	176/176	218/218	197/197	189/189	157/157	158/158	152/152
Maeba Top	188/188	177/181	198/198	161/161	123/123	180/180	220/220	197/197	189/191	171/171	158/158	154/158
Magali	176/188	183/183	186/198	157/161	123/123	180/180	220/220	197/197	191/191	171/171	158/158	154/158
Magique	176/184	177/183	198/200	161/161	123/123	176/180	218/220	197/207	191/191	167/171	158/158	156/158
Maillara	176/188	175/177	198/198	161/161	123/123	176/180	218/218	197/197	191/191	167/171	158/181	156/158
Majestic	182/182	183/183	186/198	177/179	129/133	176/178	208/208	207/209	174/191	165/165	158/158	158/158
Malassa	184/188	177/177	198/198	161/161	123/123	180/180	220/220	197/197	191/191	157/165	160/162	156/156
Manon	186/188	177/183	198/202	161/179	123/135	-/-	208/218	197/205	191/191	165/171	158/158	152/158
Mara	-/-	177/183	186/198	161/179	123/135	178/180	208/220	197/207	174/191	157/171	160/160	152/152
Maria Angela	190/190	183/183	186/186	161/161	123/135	176/176	208/208	201/201	176/176	171/171	160/160	154/154
Maria Antonietta	184/194	177/177	198/198	161/161	123/123	176/176	218/220	197/197	174/191	157/157	158/158	-/-
Maria Aurelia	188/188	177/181	186/198	161/161	123/123	180/180	220/220	197/197	191/191	171/171	152/158	154/154
Maria Bianca	188/188	183/183	186/198	179/179	123/135	176/176	220/220	201/201	191/191	171/171	158/158	158/158
Maria Carla	188/188	177/177	198/198	-/-	123/123	180/180	220/220	197/197	191/191	171/171	152/158	158/158
Maria Cristina	184/188	179/183	198/198	179/181	135/135	-/-	208/218	201/201	191/191	171/171	158/158	158/158
Maria Delizia	190/190	183/186	186/186	161/179	123/135	176/180	208/208	201/201	176/176	171/173	160/160	154/158
Maria Dolce	188/188	177/183	198/198	151/161	123/123	176/180	220/220	197/207	191/191	171/171	152/158	152/158
Maria Dorata	-/-	175/183	198/198	159/159	123/123	176/176	220/220	197/201	-/-	165/165	152/152	158/158
Maria Grazia	188/188	177/183	198/198	179/179	135/135	176/180	220/220	207/207	189/191	171/171	158/160	158/158
Maria Laura	-/-	177/183	198/198	161/161	123/123	176/180	220/220	197/197	191/191	171/171	158/158	154/158
Maria Linda	184/188	183/183	186/198	161/179	123/123	176/180	220/220	197/197	-/-	165/171	152/158	152/156
Maria Marta	188/188	183/183	198/198	179/179	123/135	176/176	208/220	197/201	174/191	171/171	158/158	158/158
Maria Rosa	190/190	177/183	186/198	179/179	135/135	-/-	220/220	207/207	-/-	157/157	158/160	158/158
Maribelle	184/188	179/183	186/198	161/179	123/137	176/180	-/-	197/201	189/191	157/171	158/160	152/158
Marilù	184/188	179/183	186/198	161/179	123/137	176/180	208/218	197/201	189/191	157/171	158/160	152/158
Marilyn	-/-	183/183	186/202	179/179	135/135	180/180	208/208	197/197	-/-	171/171	158/158	158/158
Marisol	188/188	183/183	-/-	161/179	123/135	176/176	208/208	201/201	174/191	171/171	160/160	154/158
Maruja	186/194	177/177	-/-	161/167	123/125	176/178	220/220	197/197	176/189	167/169	158/158	143/156
Mary Star	176/188	177/183	186/198	161/161	123/123	180/180	220/220	197/197	191/191	171/171	152/158	154/158
Masahime	182/182	161/183	186/198	179/181	123/133	-/-	208/208	201/201	174/191	171/171	160/160	162/162
Maura	188/188	175/183	186/198	179/179	123/135	176/180	208/220	207/207	191/191	171/171	158/158	158/158
Max	178/178	177/177	198/198	161/161	123/123	176/180	220/220	197/207	191/191	171/171	152/158	152/154
Max 10	176/176	183/183	198/198	161/161	-/-	176/180	220/220	197/207	-/-	-/-	152/158	152/158
Max 7	176/176	177/183	198/198	161/179	123/123	176/180	208/220	197/197	191/191	171/171	152/158	154/158
Maya	188/188	-/-	198/198	179/179	123/123	176/176	208/208	197/201	174/174	-/-	158/158	158/158
Maybelle	184/188	177/177	198/200	161/161	123/123	-/-	218/220	197/197	191/191	167/167	158/158	156/156
Maycrest	182/188	177/183	186/198	161/179	123/135	176/180	208/218	197/197	174/191	167/171	158/158	152/158
May Diamond	188/188	177/177	198/198	161/161	123/123	180/180	220/220	197/197	191/191	171/171	158/158	158/158
Mayfair	184/184	177/177	-/-	161/161	123/123	176/176	220/220	197/197	191/191	157/157	158/158	152/152
Mayfire	188/188	177/177	198/198	161/161	123/123	180/180	218/218	197/197	191/191	167/167	158/158	156/156
May Flower	-/-	179/179	198/198	161/161	123/123	176/176	218/218	197/197	189/189	157/157	158/158	152/152
May Glo	-/-	175/175	198/198	179/179	135/135	176/176	220/220	197/197	191/191	167/167	152/152	152/156
Maygold	188/188	177/177	198/198	179/179	135/135	180/180	208/220	197/201	174/191	171/171	158/158	158/158
May Lady	182/188	177/183	186/198	161/179	123/135	-/-	-/-	197/197	174/191	167/171	158/158	152/158
Maylis	188/188	-/-	186/198	161/161	123/123	180/180	220/220	197/197	191/191	171/171	158/162	156/156
Mb Petrini	182/188	177/183	198/198	161/161	123/129	176/180	208/220	197/201	174/191	171/171	158/158	158/158
Mc Neely	188/188	-/-	198/198	179/179	135/135	176/176	220/220	197/197	191/191	171/171	160/160	158/158
Melodie	-/-	177/183	198/202	179/179	125/135	178/180	208/218	197/201	191/191	157/171	158/158	158/158
Merriam	186/188	177/177	198/198	161/161	123/123	178/178	220/220	197/197	-/-	165/167	158/158	158/158
Merrill Gem Free	184/188	177/183	198/198	179/179	135/135	176/178	220/220	197/199	191/191	171/171	158/158	152/158
Merrill 105-8	-/-	183/183	186/202	179/179	125/127	180/180	208/208	197/197	176/193	171/171	158/158	152/158
Merrill Angelus	188/188	183/183	186/186	161/179	135/135	176/180	220/220	201/201	191/191	171/171	158/158	152/158
Merrill Pacifica	188/188	183/183	186/186	179/179	135/135	180/180	208/220	201/201	-/-	171/171	158/158	152/158
Merrill Rodeo	-/-	177/177	186/186	179/179	135/135	176/180	208/220	197/201	191/191	157/171	158/158	158/158
Messapia	176/188	177/183	186/198	161/179	123/135	176/180	208/220	201/207	191/191	171/171	152/158	152/158
Michelangelo	176/188	-/-	198/198	179/179	123/135	176/176	208/208	197/201	189/191	157/171	-/-	152/158
Michelini	182/188	179/183	186/186	179/179	133/135	176/180	208/218	197/201	189/191	157/171	158/160	158/158
Mid Gold	176/188	177/183	186/186	-/-	123/125	178/180	220/220	197/197	189/191	-/-	152/158	158/158
Mid Red	188/188	177/183	198/198	161/179	123/123	-/-	220/220	197/197	191/191	167/171	152/158	152/158
Mid Silver	176/188	177/177	-/-	161/161	125/125	176/176	220/220	201/201	189/191	171/171	152/158	154/154
Mike Star	188/190	179/183	180/198	161/161	123/123	178/180	220/220	197/207	191/191	165/171	158/158	154/158
Milam	188/188	183/183	198/198	177/179	133/135	176/178	208/220	201/207	189/191	171/171	-/-	158/158
Minerva	188/188	183/183	198/198	179/179	135/135	176/176	208/220	201/207	-/-	-/-	158/160	152/158
Miorita	-/-	177/183	186/200	161/179	123/135	176/180	-/-	201/207	191/191	165/171	158/158	158/160
Miraflores	186/186	177/177	-/-	161/161	123/125	176/178	-/-	197/197	-/-	167/167	158/158	143/156
Miss Italia	184/188	177/177	186/198	179/179	135/135	176/178	208/218	201/207	-/-	-/-	158/158	152/158
Missouri	184/184	177/177	198/198	161/161	123/123	178/178	220/220	205/205	176/176	157/157	158/158	158/158
Montclar	184/184	177/177	-/-	161/161	121/121	176/176	208/208	209/209	191/191	165/169	158/158	154/154
Morellona	184/190	177/177	-/-	161/161	123/123	176/176	218/218	197/197	174/189	157/157	158/158	154/154
Morettini 2	186/188	179/183	186/198	161/179	123/135	176/180	208/218	197/207	189/191	157/169	158/160	152/158
Morsiani 1	182/182	161/179	186/198	161/179	123/123	176/180	208/218	197/201	191/191	157/171	160/160	152/160
Morsiani 51	184/184	177/177	198/198	161/161	135/135	180/180	220/220	199/201	191/191	171/171	158/158	154/158
Morsiani 60	176/176	177/183	198/198	161/161	123/123	176/180	220/220	197/207	191/191	171/171	152/158	152/154
Morsiani 90	176/188	177/183	186/198	161/179	123/123	180/180	220/220	197/207	191/191	171/171	152/158	152/152
Morsiani Pb4	190/190	-/-	186/198	161/179	123/135	176/180	220/228	207/207	174/191	165/171	158/158	152/158
Moscatello	188/188	183/183	198/198	161/179	123/135	176/180	208/220	197/207	191/191	171/171	152/158	158/158
Mountaingold	184/190	175/183	198/198	161/177	123/133	174/176	208/220	201/207	174/178	165/171	158/158	158/164
Nadia	188/188	177/183	186/198	161/179	123/135	176/180	208/218	197/201	187/191	171/171	158/158	152/158
Natalino di Leonforte	184/184	177/177	-/-	161/161	129/129	176/176	220/220	205/205	189/189	167/167	158/158	158/158
Nectadiana	190/190	175/175	-/-	161/161	123/123	176/176	218/218	197/197	174/174	159/159	158/158	-/-
Nectagenais	184/184	177/177	198/198	161/161	123/123	180/180	220/220	197/197	191/191	157/157	162/162	156/156
Nectagold	188/188	177/177	198/198	161/161	123/123	180/180	220/220	197/207	191/191	165/171	152/158	152/154
Nectagrand 1	188/188	177/177	198/198	179/179	123/135	176/176	208/220	197/207	191/191	165/165	158/158	156/156
Nectagrand 2	-/-	177/183	198/198	161/179	123/123	176/180	208/220	197/207	189/191	-/-	152/158	156/158
Nectagrand 4	188/188	177/183	198/198	161/179	123/135	176/180	220/220	197/197	189/191	165/171	152/158	156/158
Nectar	184/188	179/183	186/198	161/179	123/135	176/180	218/220	199/201	191/191	157/171	158/158	158/158
Nectared 4	188/188	177/183	198/198	157/161	123/123	176/176	208/220	197/207	174/191	171/171	158/158	156/156
Nectared 6	188/188	177/177	198/198	161/161	123/123	178/178	208/220	197/201	191/191	165/165	158/158	156/158
Nectared 9	188/188	177/177	198/198	161/161	123/123	176/178	208/208	197/201	191/191	165/165	158/160	156/156
Nectarose	182/188	177/177	200/200	161/179	123/129	176/178	-/-	197/201	174/191	165/165	158/158	158/158
Nectaross	188/188	177/183	198/198	161/181	123/123	176/176	220/220	197/207	191/191	171/171	152/158	152/158
Nerine	188/188	179/183	-/-	161/179	135/135	176/180	208/208	197/201	191/191	157/171	158/160	152/152
Nettarina Asprofrut	184/188	177/177	186/198	161/179	123/123	180/180	220/220	201/207	191/191	165/165	158/158	156/158
Nettarina Russa 598-81	186/188	175/177	198/198	161/161	123/123	176/178	220/220	197/201	174/191	171/171	158/158	152/156
Nettarina Pendula	176/192	175/175	182/182	161/171	123/123	178/180	208/208	201/201	176/176	165/165	152/152	152/152
Neve	184/188	183/183	198/198	161/179	123/123	176/180	220/220	197/207	191/191	165/171	-/-	-/-
Newhaven	188/188	183/183	198/198	-/-	123/137	176/176	220/220	201/201	174/191	157/157	158/158	152/152
Nico	184/188	177/177	198/198	161/161	123/123	180/180	218/220	197/197	191/191	167/167	158/158	156/156
NJ 307	182/182	183/183	186/198	159/179	129/129	176/178	208/218	201/201	176/191	171/171	158/158	158/160
NJC 113	188/188	161/177	198/198	161/179	123/135	176/176	220/220	197/207	191/191	165/171	158/160	152/152
NJ F1	188/188	-/-	186/198	151/161	129/129	176/176	218/220	197/197	-/-	169/169	158/158	154/160
NJ F3	184/188	175/183	180/198	151/161	123/127	176/180	208/208	197/197	-/-	169/171	158/158	154/160
NJ Weeping	192/192	177/177	182/182	169/169	129/129	178/178	208/208	197/197	176/176	165/167	158/158	152/152
Norman_a	182/184	177/183	186/198	179/179	129/135	176/180	208/218	197/197	191/191	171/171	158/158	158/158
Norman_b	182/184	177/183	186/198	179/179	129/135	176/180	208/218	197/207	191/191	171/171	158/158	158/158
Novadonna	184/184	183/183	198/198	179/179	135/135	176/176	220/220	197/207	191/191	167/171	158/158	152/152
October Red	192/192	177/177	198/198	161/161	123/123	176/176	218/218	197/197	-/-	167/167	158/158	156/156
Olympio	184/188	177/177	198/198	161/161	123/123	176/180	220/220	197/197	189/191	-/-	158/158	154/156
Opale	186/192	179/183	202/202	161/179	123/125	176/180	-/-	197/205	174/191	157/157	152/158	152/158
Orion	176/176	177/183	198/198	161/161	123/123	176/180	220/220	-/197	191/191	171/171	152/158	152/154
Oro A	190/190	177/177	198/198	151/165	123/123	176/176	208/208	199/207	189/189	167/167	158/158	154/154
Ouachita Gold	182/188	183/183	198/198	177/179	133/135	174/176	218/220	197/207	174/191	165/167	158/158	158/158
Ouromel 3	182/186	177/177	190/198	151/179	127/137	174/176	208/208	197/205	174/191	167/167	152/158	154/156
P1/12	186/186	177/198	198/198	161/161	123/123	176/176	220/220	197/207	176/176	157/157	158/158	156/158
P5/645	182/188	161/177	186/186	177/179	135/135	176/180	208/208	203/207	189/191	165/171	158/158	158/158
Padana	188/188	183/183	198/198	161/161	123/123	176/180	208/220	197/201	-/-	-/-	152/158	158/158
Palazzina	190/190	177/177	198/198	161/161	123/123	176/176	220/220	197/197	174/189	157/165	160/160	152/154
Pantao 20-58	182/188	175/177	180/180	149/179	127/131	172/174	208/208	199/207	168/191	167/167	152/158	156/160
Paola Cavicchi	-/-	177/183	198/198	179/179	135/135	176/180	220/220	197/207	176/191	-/-	160/160	152/158
Paola Cavicchi Precoce	188/192	177/183	198/198	179/179	135/135	176/180	220/220	197/207	176/191	-/-	160/160	152/158
Paola Matteucci	-/-	177/183	186/198	161/179	123/135	176/180	220/220	197/207	176/191	157/171	160/160	152/158
Pappardone	182/188	177/183	198/198	161/161	123/129	176/180	208/220	197/201	-/-	171/171	158/158	158/158
Parade	-/-	177/183	-/-	161/179	135/135	176/176	220/220	197/201	176/191	165/171	158/158	156/158
Patty	188/188	175/183	186/198	179/179	123/135	176/180	208/220	207/207	191/191	171/171	158/158	158/158
Pegaso	188/188	177/183	198/198	161/161	123/125	178/180	220/220	197/201	191/191	165/171	152/158	156/158
Pekin	188/188	177/183	198/198	161/179	123/129	176/180	208/220	197/201	191/191	157/171	158/158	158/158
Pelo Tardivo	192/192	179/183	198/198	179/179	123/123	176/176	220/220	201/201	191/191	157/157	158/160	154/154
Percoca Bianca Mazzini	182/188	175/183	186/198	179/179	129/135	176/176	220/220	201/207	176/191	171/171	152/160	152/158
Percoca di Romagna 7	192/192	177/177	-/-	161/161	123/123	176/176	220/220	197/197	176/176	157/167	158/158	156/156
Percoca di Romagna 9	190/192	177/177	-/-	151/151	123/123	176/176	220/220	207/207	174/174	157/157	158/158	156/156
Percoca di Superga	184/188	177/183	186/198	179/179	129/135	180/180	208/208	197/201	174/191	167/171	158/160	152/158
Percoco Bianco	190/194	177/177	-/-	161/161	123/123	178/178	220/220	197/197	174/189	-/-	158/158	158/158
Percoco Bianco Leonforte	184/192	177/177	188/198	161/161	123/123	176/176	220/222	197/205	191/191	167/167	158/158	158/158
Percoco di Novembre	184/184	177/177	-/-	161/161	129/129	178/178	220/220	197/197	189/189	167/167	158/158	152/152
Percoco di Turi	184/186	177/177	198/198	161/161	129/129	176/178	220/220	197/197	189/189	157/157	158/158	154/154
Percoco Sanguinello	182/184	177/177	-/-	161/161	123/123	176/176	218/220	197/197	-/-	167/167	158/158	150/158
Persi De Vin	184/184	177/177	198/198	161/161	123/123	178/178	218/218	197/197	176/176	169/169	158/158	-/-
Pesca a Cuore Capozzi	184/184	177/177	186/186	161/179	123/129	176/180	220/220	197/197	174/174	165/171	158/158	152/154
Pesca Ala	182/188	177/183	198/198	161/161	123/129	176/180	208/220	197/201	-/-	171/171	158/158	158/158
Pesca Rossa della Vigna	190/190	177/177	198/198	161/161	123/123	176/176	218/220	197/197	174/174	165/169	158/158	152/156
Pesca Settembrina polpa rossa	192/192	177/177	200/200	149/149	123/123	176/176	220/220	197/197	191/191	165/165	158/158	152/152
Pesca Settembrina	-/-	177/183	186/198	161/179	123/135	176/180	208/220	197/207	191/193	169/171	158/160	152/158
Pesco Bianco Meraviglioso	182/184	177/177	-/-	161/161	123/123	176/176	218/220	197/197	174/191	-/-	158/158	150/158
Pesco dei Santi	192/194	177/177	-/-	151/169	123/123	174/176	208/220	197/207	-/-	167/167	158/160	158/158
Pesco Fiore Rosa	170/170	181/181	178/178	151/151	-/-	180/180	220/220	197/197	176/176	169/169	179/181	158/158
Petisco 2	188/192	177/183	182/190	149/179	123/131	-/-	-/-	197/197	174/191	167/167	158/158	145/156
PHN 91-12	198/198	183/183	198/198	161/161	123/123	176/180	208/220	197/197	191/191	167/171	152/158	154/154
PHN 91-14	192/192	183/183	198/198	-/-	125/125	180/180	220/220	197/197	176/191	171/171	152/152	154/154
PHN 91-17	-/-	183/183	186/198	179/179	123/123	180/180	208/220	201/207	174/191	171/171	158/158	154/154
PHP 91-05	190/190	183/183	182/182	161/161	125/129	178/178	-/-	201/207	174/191	171/171	179/179	156/156
PHP 91-10	192/192	183/183	182/186	179/179	125/135	180/180	208/220	-/-	-/-	-/-	158/158	154/158
Piatta Tardiva Morsiani	182/196	177/183	-/-	157/161	123/129	176/178	208/220	197/201	176/176	167/171	158/158	156/160
Pieri 81	182/186	179/183	186/198	161/179	123/135	176/180	218/220	197/207	174/189	157/157	158/158	152/158
Piero 3	190/190	177/177	186/198	161/179	123/135	-/-	220/228	207/207	-/-	165/171	158/158	152/158
Pillar	188/188	177/177	198/200	161/161	123/123	176/176	220/220	197/197	191/191	165/165	158/158	152/158
Pirovano 510	182/186	177/177	186/186	171/179	-/-	176/180	208/220	201/207	174/174	169/171	158/158	-/-
Platicarpa A	182/182	177/183	186/186	159/179	129/139	178/178	208/208	201/201	-/-	-/171	158/160	160/160
Platicarpa B	182/188	177/183	186/186	159/179	135/139	178/180	208/208	201/201	-/-	171/171	158/160	158/160
Platicarpa C	182/192	177/181	-/-	151/179	123/139	176/178	208/220	197/201	-/-	167/171	158/160	158/158
Platicarpa Pirovano	182/182	177/179	186/186	159/179	123/129	178/180	208/218	201/201	174/176	165/171	158/158	152/160
Polaris	178/188	183/183	198/198	-/-	123/123	176/180	220/220	197/207	191/191	165/171	152/158	152/158
Pontina	188/188	183/183	198/198	161/179	123/135	176/180	208/208	197/201	191/191	171/171	158/158	152/158
Poppa di Venere	182/182	177/177	182/182	149/149	123/123	178/178	218/218	207/207	189/189	165/165	-/-	152/152
Poppa di Venere di Ognissanti	-/-	177/183	186/198	161/179	123/135	176/180	220/220	197/207	-/-	157/171	158/158	156/158
Poppa di Venere Settembrina	188/196	177/183	186/198	161/179	123/135	176/180	220/220	197/207	191/193	157/171	158/158	156/158
Precocinho	190/190	177/177	190/198	165/165	123/123	174/174	220/220	199/199	189/189	167/167	158/158	154/156
Primecrest	190/194	177/177	-/-	161/161	123/123	178/178	220/220	197/197	176/176	157/157	158/158	158/158
Primerose	188/188	177/179	198/200	159/163	123/123	176/178	218/220	197/197	191/191	165/167	158/158	152/152
Promesse	-/-	-/-	186/202	179/181	125/135	180/180	208/208	197/197	191/191	157/157	158/158	158/158
Prunus davidiana	170/170	157/157	171/171	167/167	139/139	-/-	222/222	183/183	149/149	147/147	170/170	143/143
PS 65-907	176/182	177/183	186/200	161/161	123/123	176/180	220/220	197/207	174/191	171/171	152/181	152/154
PS 69-907	182/188	177/183	198/198	161/179	123/123	176/180	220/220	197/207	191/191	157/165	152/158	152/158
Queencrest	182/188	177/183	186/198	161/179	123/135	176/180	208/218	197/197	174/191	167/171	158/158	152/158
Queen Lady	184/188	177/183	186/198	179/179	135/135	176/180	220/220	199/199	191/191	171/171	-/-	158/158
Queen Ruby	176/184	179/183	198/200	161/161	123/123	178/180	208/220	201/211	189/191	165/171	158/158	152/156
Quetta	182/188	177/177	198/198	161/179	123/129	-/-	208/220	197/201	174/191	-/-	158/158	158/158
Rainflower Dew	182/184	183/183	186/198	161/179	123/133	176/178	208/208	201/201	176/189	157/171	158/158	152/158
Rancho Resistant	176/176	175/177	182/182	169/169	129/129	178/178	208/208	207/207	176/176	165/165	158/158	158/158
Rasciadente Bianca	162/186	177/177	198/198	161/161	123/123	176/176	220/220	197/207	174/191	157/165	158/158	152/156
Redbrite	182/188	183/183	186/186	179/179	129/135	176/180	208/208	197/207	174/191	165/171	158/158	152/158
Red Delight	188/188	183/186	186/186	161/181	123/123	180/182	220/220	199/209	191/191	171/171	158/158	152/154
Red Diamond	188/188	177/177	186/198	161/161	123/123	180/180	220/220	197/207	-/-	171/171	158/158	-/-
Red Elegant	188/188	183/183	186/202	179/179	135/135	178/180	218/220	197/197	191/191	171/171	158/158	156/158
Red Fair	176/188	183/183	186/198	161/179	123/123	180/180	220/220	207/207	191/191	171/171	152/152	152/158
Red Free	182/184	177/177	200/200	161/161	123/129	176/178	220/220	197/197	174/191	165/167	158/158	158/158
Redhaven	188/188	177/183	198/198	161/179	123/123	176/180	220/220	197/201	174/191	157/171	158/158	152/158
Redhaven Bianca	188/188	-/-	198/198	161/179	123/123	176/180	220/220	197/201	-/-	157/171	158/158	152/158
Redhaven Garattoni	188/188	177/183	198/198	161/179	123/123	176/180	220/220	197/201	174/193	157/171	-/-	152/158
Red Jewel	188/188	177/177	186/198	161/161	123/123	180/180	220/220	197/197	191/191	171/171	158/158	158/158
Red Jim	188/188	183/183	186/198	161/179	123/123	176/180	220/220	207/207	-/-	171/171	152/152	152/152
Red June	-/-	177/183	198/198	161/179	123/125	180/180	220/220	197/201	191/191	165/171	152/158	152/158
Redkist	182/188	183/183	186/186	179/179	129/135	-/-	208/208	197/207	174/191	165/171	158/158	152/158
Red Late	176/188	177/183	186/198	161/179	123/135	176/180	208/220	201/207	191/191	171/171	152/158	158/158
Red Moon	182/188	183/183	186/198	161/179	133/135	178/180	208/208	201/207	191/191	171/171	158/158	-/-
Red Pearl	188/188	177/177	-/-	161/161	123/123	180/180	220/220	197/205	-/-	167/167	158/158	156/156
Red Robin	182/182	165/175	198/198	149/179	129/135	176/180	208/208	197/201	191/191	165/171	152/158	152/158
Red Silver	188/188	177/183	198/198	161/161	123/123	176/180	220/220	197/207	191/191	165/171	152/158	152/158
Red Star	192/192	183/183	186/202	179/179	125/135	180/180	208/220	201/201	-/-	157/157	158/158	158/158
Redtop	184/188	177/183	186/198	179/179	135/135	180/180	218/218	201/201	191/191	165/171	158/158	152/158
Redwing	-/-	177/177	198/198	151/161	127/135	178/180	208/220	197/205	191/191	165/165	152/158	152/152
Regina Bianca	-/-	183/183	186/186	161/179	135/135	176/180	208/218	197/197	-/-	157/171	158/158	158/158
Regina d'ottobre	192/192	177/177	-/-	161/161	123/123	176/176	220/220	197/197	-/-	167/167	158/158	156/156
Reginella I	184/184	177/177	186/186	161/179	-/-	176/180	220/220	197/197	-/-	165/171	158/158	152/154
Reginella II	188/188	177/183	-/-	179/179	135/135	176/180	220/220	201/201	174/191	171/171	158/158	158/158
Ricci 2	176/188	183/183	186/198	161/161	123/123	176/180	220/220	197/207	-/-	171/171	152/152	158/158
Rich Lady	-/-	183/183	200/202	161/161	123/123	180/180	218/218	207/207	-/-	-/-	158/158	156/158
Rich May	184/184	175/181	198/198	161/161	123/135	176/180	208/218	207/207	191/191	171/171	158/181	152/152
Risingstar	188/188	179/183	198/198	161/179	123/123	176/180	220/220	201/201	174/174	157/171	158/158	152/152
Rita Star	188/188	179/183	180/198	161/161	123/123	180/180	220/220	201/207	191/191	165/171	158/179	156/158
Roberta	188/188	-/-	186/186	161/161	123/123	180/180	-/-	197/207	191/191	171/171	152/158	154/158
Roberta Barolo	188/188	183/183	186/198	161/161	123/123	180/180	208/208	197/207	191/191	-/-	158/158	158/158
Robin	186/188	177/179	198/198	151/161	123/127	176/180	208/218	-/-	189/191	157/165	152/158	152/152
Rojo de Albesa	182/182	177/177	-/-	161/179	125/139	178/178	208/218	201/201	-/-	169/171	158/160	156/156
Romagna 3000	184/188	183/183	186/198	179/179	123/123	176/180	220/220	201/207	191/191	171/171	158/158	156/158
Romagna Big	188/188	183/183	198/198	161/161	123/123	180/180	220/220	197/207	191/191	171/171	158/181	158/158
Romagna Bright	188/188	177/183	186/198	161/179	123/123	180/180	220/220	197/207	191/191	171/171	158/158	156/156
Romagna Giant	176/188	183/183	186/198	161/161	123/123	176/180	218/220	197/197	191/191	171/171	158/181	158/158
Romagna Gold	176/188	177/183	186/198	161/161	123/123	180/180	220/220	197/207	191/191	171/171	158/158	154/158
Romagna Queen	188/188	177/183	198/198	161/161	123/123	176/180	220/220	197/197	-/-	165/171	152/158	158/158
Romagna Red_a	176/188	175/177	198/198	161/179	123/123	176/180	218/220	207/207	191/191	165/171	158/181	156/158
Romagna Red_b	176/188	175/177	198/198	161/179	123/123	176/180	218/220	197/207	191/191	165/171	158/181	-/-
Romagna Star	188/188	177/183	198/198	161/179	123/123	180/180	220/220	197/207	191/191	165/171	158/158	152/158
Romagna Top	188/188	175/177	186/198	161/179	123/123	180/180	218/220	201/207	191/191	165/171	158/181	152/158
Romamer 1	186/188	183/183	198/198	161/161	123/123	176/178	220/220	197/207	191/191	171/171	158/158	152/156
Romamer 2	176/176	177/183	186/198	161/179	123/123	176/180	220/220	207/207	191/191	171/171	152/158	152/154
Romantica Proni	-/-	177/183	188/198	161/179	123/123	176/176	208/218	207/207	174/191	157/171	158/160	154/158
Romea	186/188	161/177	198/198	149/161	123/135	176/178	208/218	201/201	174/191	-/-	158/158	152/156
Rome Star	188/188	177/183	186/202	179/179	125/135	180/180	220/220	197/201	174/191	171/171	158/158	158/158
Rosa Dardi	182/186	179/183	198/198	179/179	135/135	176/176	218/218	197/207	174/189	157/157	158/158	152/152
Rosalina	188/192	177/183	182/190	161/161	123/123	172/174	-/-	197/199	191/191	167/167	158/158	145/156
Rosella	188/188	177/179	186/198	151/179	123/127	176/176	208/218	197/197	189/191	157/167	152/158	152/158
Roseprincess	188/188	177/177	198/198	161/161	123/123	176/180	220/220	197/207	191/191	165/171	158/158	152/154
Rosired 2	188/188	177/183	198/200	161/179	123/135	176/178	208/218	197/207	191/191	165/167	158/158	152/156
Ross_a	182/188	177/177	198/200	161/161	123/123	176/178	208/220	197/197	174/176	157/165	158/158	158/158
Ross_b	182/188	177/177	198/198	161/161	123/123	176/178	208/220	197/197	174/176	157/165	158/158	158/158
Rossa de Cecchi	188/188	183/183	198/198	179/179	123/135	176/176	208/220	197/201	191/191	171/171	158/158	152/158
Rossa di Lugo	184/186	177/179	182/186	161/179	123/135	176/178	220/220	197/197	174/191	157/171	158/158	152/158
Rossa di San Carlo	184/188	179/183	186/198	161/179	123/135	176/180	220/220	197/201	189/191	157/171	158/160	152/158
Rossa di Trento	-/-	177/183	186/198	161/179	123/135	176/180	208/220	197/201	191/191	157/171	158/158	156/158
Rossa di Trenti	188/194	177/183	186/198	161/179	123/135	176/180	208/220	197/201	191/191	157/171	158/158	156/158
Rossana	188/188	177/183	186/186	161/161	123/123	180/180	220/220	197/207	191/191	171/171	152/158	154/158
Rou Tao	182/184	161/183	186/198	159/161	129/133	176/178	208/208	201/201	174/191	171/171	158/160	158/162
Royal Crest	176/182	183/183	198/198	161/161	123/123	178/180	208/220	197/207	191/191	167/171	152/158	152/152
Royal Crimson	176/182	183/183	198/198	161/161	123/123	178/180	208/220	197/207	191/191	167/171	152/158	152/152
Royal Gem	184/188	183/183	198/198	161/161	123/135	180/180	220/220	197/207	189/191	157/171	152/158	152/158
Royal Giant	176/176	177/183	198/198	161/179	123/123	176/180	220/220	197/207	191/191	165/171	152/158	152/158
Royal Glory	184/188	175/183	198/198	161/179	123/135	176/180	218/220	201/207	189/191	157/171	158/181	152/158
Royal Lee	188/188	175/183	198/202	179/179	125/135	180/180	208/220	201/207	174/191	157/171	158/158	158/158
Royal May	176/188	183/183	198/198	161/161	123/135	178/180	220/220	207/207	191/191	171/171	158/158	152/152
Royal Moon	184/192	175/183	198/202	179/179	125/135	180/180	208/218	201/201	-/-	157/157	158/181	152/158
Royal Pride	-/-	175/183	198/198	161/179	123/135	176/176	208/218	197/207	174/191	165/171	158/158	158/158
Royal Prince	184/192	177/183	186/186	179/181	125/135	180/180	208/208	197/197	174/191	157/165	158/158	152/158
Royal Red	182/182	177/183	186/186	161/177	123/135	180/180	208/208	197/201	174/191	171/171	158/158	158/158
Royal Summer	184/184	177/177	-/-	161/161	129/129	178/178	220/220	197/197	189/189	167/167	158/158	152/152
Royal Time	176/190	177/183	198/202	161/161	123/135	180/180	218/220	201/207	174/191	167/171	158/183	152/156
Roza	188/188	183/183	186/198	179/179	135/135	-/-	208/220	201/207	191/191	165/171	158/160	152/158
Rubia	184/190	161/183	186/198	179/179	125/135	180/180	218/220	197/201	191/191	157/171	158/158	152/158
Rubiette	186/188	179/179	198/198	151/161	123/127	176/180	208/208	197/205	189/189	157/157	152/152	152/152
Rubira	184/190	177/177	-/-	161/161	123/123	-/-	220/220	197/197	174/191	165/165	158/158	154/154
Rubired	188/188	183/183	198/198	161/179	123/135	176/180	208/220	197/201	191/191	157/171	158/158	152/152
Ruby Gold	176/178	183/183	198/198	161/161	123/123	180/180	220/220	207/207	191/191	165/171	152/152	152/154
Ruby Grand	178/188	-/-	198/198	161/161	123/123	176/176	220/220	201/201	189/189	-/-	152/158	158/158
Rubyprince	176/182	161/183	198/198	161/177	123/135	176/180	208/220	197/201	191/193	171/171	152/160	156/158
Russotto	184/184	161/179	186/186	161/161	123/123	176/180	208/208	197/197	191/191	171/171	158/158	158/158
Ruston Red	182/182	177/183	186/198	177/177	129/133	178/180	208/208	207/207	174/189	157/171	158/158	158/158
Sant'Anna Balducci	184/196	-/-	198/198	161/161	123/123	176/176	218/220	197/197	189/191	157/157	158/158	152/156
Sant' Isidoro	182/188	177/183	186/198	161/179	123/135	176/180	208/218	197/197	174/191	167/171	152/152	152/158
San Michele Giallo	192/192	177/177	-/-	161/161	123/123	176/176	220/220	197/197	176/176	157/157	158/158	150/156
S 2678	192/192	177/177	182/186	151/169	129/129	178/178	208/208	197/197	174/176	-/-	158/158	152/158
Sabrina	188/188	177/183	186/186	151/179	127/135	-/-	-/-	205/207	191/191	157/165	158/158	152/158
Safira	184/192	-/-	190/190	165/171	123/123	176/178	220/220	197/199	174/174	167/167	-/-	156/158
Sagittaria	184/184	175/183	190/198	161/161	123/135	176/176	218/218	197/207	191/191	167/171	158/158	158/158
Sa Hua Hong Pantao	182/186	175/183	186/186	179/179	125/139	-/-	208/208	201/205	174/176	169/171	-/-	152/160
Salkaja	186/188	179/183	186/198	161/179	123/135	176/180	208/218	197/201	189/191	157/171	158/160	152/158
Sangdo	182/192	177/183	-/-	179/179	129/129	176/176	208/220	197/197	189/189	167/167	158/158	150/158
San Giorgio	-/-	177/183	198/198	169/179	123/135	176/176	208/220	197/207	176/191	157/171	160/160	152/158
Sanguinella	182/192	179/179	200/200	159/159	129/129	176/176	208/218	201/201	-/-	165/171	158/160	152/162
Santa Lucia	-/-	179/183	198/198	161/179	123/135	176/178	208/220	201/207	174/191	171/171	158/160	152/158
San Varano 3	188/194	177/183	186/198	161/179	123/135	176/180	208/220	197/201	191/191	157/171	158/160	156/158
Saturnia	182/184	177/179	180/198	161/179	123/135	176/180	208/218	197/197	191/193	165/171	158/181	154/160
Scarlet Pearl	176/188	183/183	198/198	161/179	123/129	176/180	208/220	197/207	191/191	167/171	158/158	158/158
Scarlet Red	176/190	183/183	186/198	161/179	123/123	176/180	220/220	197/207	191/191	171/171	152/152	152/158
Sel. Exoascus Resistente Roma	188/188	183/183	198/198	161/161	123/123	176/180	208/208	197/201	191/191	171/171	152/158	158/158
Sel 05-01	182/190	179/183	198/198	161/179	135/135	176/178	208/220	197/197	174/191	171/171	158/158	152/158
Sel 05-09	182/184	175/183	186/198	161/161	123/135	176/180	208/208	201/207	191/191	171/171	158/158	152/158
Sel 82-27	188/188	179/183	180/198	161/161	123/123	180/180	220/220	201/207	191/191	165/171	158/179	156/158
Sensation	-/-	183/183	186/202	179/179	135/137	180/180	208/208	197/197	191/191	171/171	158/158	158/158
Sentry	188/188	177/183	198/198	161/179	135/135	176/180	208/220	201/207	174/191	171/171	158/158	152/152
Serena	188/188	179/183	-/-	161/179	123/135	176/176	208/218	197/207	174/191	157/171	158/160	158/158
Settembrina Turca	184/190	177/177	-/-	171/171	129/129	176/176	220/220	197/205	189/191	167/167	158/158	158/158
Shan Dong	184/184	161/177	198/198	149/179	123/141	176/180	-/-	197/199	174/191	-/-	158/181	152/158
Shasta	186/188	177/177	198/198	161/161	123/123	176/178	218/220	197/197	174/191	157/165	158/158	156/158
Shizuku Red	188/188	175/175	198/198	161/161	123/123	176/178	220/220	197/201	174/191	171/171	158/158	-/-
Shuho	176/188	183/183	186/198	161/179	123/123	176/180	220/220	207/207	191/191	171/171	152/152	152/158
Shuho X Flavour	176/176	183/183	198/198	161/161	123/123	180/180	220/220	207/207	191/191	171/171	152/152	152/152
Sibelle	188/188	183/183	202/202	179/179	125/135	180/180	220/220	197/197	191/191	171/171	158/158	158/158
Siberian C	190/190	177/177	-/-	161/161	123/123	176/176	220/220	197/197	176/176	157/157	158/158	152/152
Sicilia 1	182/182	177/183	186/186	159/179	129/139	178/178	208/208	201/201	174/176	171/171	158/160	160/160
Sicilia 2	182/186	179/183	186/186	159/161	-/-	176/178	208/220	197/201	176/189	167/171	-/-	154/160
Silvana	178/188	177/183	186/198	161/179	123/123	180/180	220/220	197/207	191/191	171/171	152/160	152/154
Silver Gem	188/198	177/177	182/198	161/161	123/123	180/180	220/220	197/201	168/189	171/171	152/152	152/158
Silver Giant	184/188	177/177	198/198	161/161	123/123	180/180	220/220	201/207	191/191	165/165	158/158	152/156
Silver King	184/188	177/177	198/200	161/161	123/123	178/180	218/220	197/197	191/191	167/167	158/158	156/156
Silver Late	-/-	183/183	186/198	161/179	123/123	178/180	220/220	197/207	-/-	167/171	158/158	152/158
Silver Lode	184/184	177/183	186/198	161/161	123/123	-/-	220/220	197/201	191/191	-/-	158/158	156/156
Silver Prolific	-/-	177/183	182/182	179/179	123/123	180/180	208/220	201/207	-/-	-/-	158/158	154/154
Silver Ray	176/184	177/183	198/198	161/161	123/123	180/180	220/220	197/201	-/-	-/-	158/158	156/158
Silver Rome	188/188	183/183	198/198	161/161	123/123	176/180	220/220	197/197	-/-	171/171	152/158	156/158
Silver Splendid	188/188	177/177	198/198	161/179	123/123	-/-	220/220	197/197	-/-	165/171	152/158	152/156
Silver Star	184/188	183/183	198/198	161/179	123/123	176/180	220/220	197/197	191/191	165/165	158/158	152/156
Silvery	184/188	183/183	198/202	161/179	123/125	180/180	208/208	197/197	191/191	-/-	158/158	152/158
Silvette 1	182/188	179/183	186/186	179/179	133/135	176/180	208/218	197/201	189/191	157/171	158/160	158/158
Silvette 2	-/-	179/183	186/186	179/179	133/135	176/180	208/218	197/201	189/191	157/171	158/160	-/-
Silvia	182/188	177/183	186/198	161/179	123/135	176/180	208/218	197/201	191/191	157/171	158/160	158/158
Sirio	176/188	177/183	186/198	161/179	123/123	180/180	220/220	197/207	191/191	171/171	152/158	152/152
Snow Brite	188/188	183/183	198/198	179/181	125/135	-/-	208/218	201/201	191/191	157/171	158/158	152/152
Snowflame	184/192	177/179	198/198	179/179	125/135	176/176	218/218	199/199	191/191	171/171	158/158	158/158
Snow Queen	184/188	177/181	186/198	161/179	123/123	176/180	220/220	197/201	191/191	-/-	-/-	152/156
Sole 1	188/188	177/177	186/198	161/161	123/135	176/180	208/218	197/197	191/191	167/171	158/158	152/158
Sole 2	182/184	183/183	190/198	161/161	123/135	176/180	218/218	197/201	174/191	167/167	158/158	158/158
Somel	184/194	177/181	190/190	149/161	123/123	174/174	220/220	197/197	174/176	167/167	158/158	154/156
Southern Pearl	182/188	177/183	198/198	161/161	123/123	180/180	218/220	197/197	191/191	167/171	158/158	152/152
Southern Prince	182/188	177/183	198/198	161/161	123/123	180/180	218/220	197/197	191/191	167/171	158/158	152/152
Souvenir Nikitsky	184/192	175/181	206/206	149/161	123/123	-/-	220/220	197/197	176/176	159/165	152/152	150/162
Sparkling June	188/188	177/177	198/198	-/-	123/123	180/180	220/220	197/197	-/-	171/171	158/158	158/160
Sparkling Red	176/176	177/183	186/186	161/179	123/123	-/-	220/220	207/207	191/191	171/171	152/158	154/154
Splendid	182/188	179/183	198/198	179/179	133/135	176/180	218/220	197/201	191/191	157/171	158/158	158/158
Splendor	184/186	179/183	198/198	161/179	123/129	176/180	208/218	197/197	174/189	157/165	158/158	152/152
Springbelle	182/188	177/183	186/198	161/179	123/135	176/180	208/218	197/197	174/191	167/171	158/158	152/158
Spring Bright	188/188	177/179	180/198	161/161	123/123	178/180	220/220	197/197	-/-	171/171	158/158	158/158
Springcrest	182/188	177/183	186/198	161/179	123/135	176/180	208/218	197/197	-/-	-/-	158/158	152/158
Springcrest Cl. 2	182/188	177/183	186/198	161/179	123/135	176/180	208/218	197/197	-/-	167/171	158/158	152/158
Springcrest Cl. 4	182/188	177/183	186/198	161/179	123/135	176/180	208/218	197/197	174/191	-/-	158/158	152/158
Springcrest Clone Mauro	182/188	177/183	186/198	161/179	123/135	176/176	208/218	197/197	174/191	-/-	158/158	152/158
Spring Grand	188/188	177/177	198/198	161/161	123/123	180/180	220/220	197/197	191/191	165/171	158/158	154/158
Spring Lady	182/188	177/183	186/198	161/179	123/135	176/180	208/218	197/197	174/191	167/171	158/158	152/158
Spring Red	176/176	177/183	198/198	161/161	123/123	180/180	220/220	197/197	191/191	171/171	158/158	154/154
Spring Star	188/188	177/177	198/198	-/-	123/123	180/180	220/220	197/197	191/191	-/-	158/158	158/158
Springtime	182/188	177/183	186/198	161/179	123/135	176/176	208/218	197/197	174/191	167/171	158/158	152/158
Star Bright	188/188	177/177	186/198	161/161	123/123	-/180	220/220	197/197	191/191	171/171	158/158	158/158
Starcrest	-/-	177/183	186/198	161/179	123/135	176/176	208/218	197/197	174/191	167/171	158/158	152/158
Stark Early Bird	188/188	-/-	198/198	161/161	123/123	180/180	220/220	197/197	191/191	171/171	158/158	158/158
Stark Honey Glo	188/198	177/183	-/-	161/179	123/123	180/180	208/208	197/207	191/191	171/171	152/158	154/154
Stark Redgold	176/188	177/183	186/198	161/161	123/123	180/180	220/220	197/207	189/191	167/171	152/158	154/158
Stark Saturn	182/184	177/179	180/198	161/177	123/135	174/178	208/218	197/197	191/193	165/171	158/181	154/160
Stark Sunglo	188/188	183/183	186/198	161/161	123/123	176/180	220/220	197/207	191/191	171/171	152/160	152/152
Stark Sweet Melody	188/188	177/177	198/198	161/179	123/123	176/180	208/208	207/207	191/191	171/171	-/-	154/154
Starlite	182/188	177/181	198/198	161/179	123/135	176/176	208/218	197/197	191/191	167/171	158/158	152/158
Starmay	-/-	177/179	198/198	161/179	123/123	-/-	220/220	207/207	191/191	171/171	158/158	158/158
Stoneyhard	182/182	-/-	186/198	159/159	129/129	176/178	208/218	201/201	174/176	-/-	158/158	160/162
Sugar May	184/188	179/183	190/198	161/179	123/135	-/-	218/218	197/201	191/191	167/167	158/158	158/158
Summer Beaut	188/188	177/177	198/198	161/161	123/123	180/180	220/220	197/197	191/191	171/171	158/158	158/158
Summer Diamond	188/188	177/177	186/186	161/161	123/123	180/180	220/220	197/207	191/191	171/171	158/158	158/158
Summergold	182/188	179/183	198/198	161/179	133/135	178/180	220/220	207/207	191/191	165/171	158/158	-/-
Summer Lady	-/-	183/183	186/202	-/-	125/135	180/180	208/220	197/201	174/191	157/171	158/158	158/158
Summer Pearl	186/188	177/183	188/198	177/179	123/135	176/176	208/220	197/197	176/191	-/-	-/-	150/158
Summer Prince	176/188	177/183	198/198	161/179	123/135	176/180	208/220	197/201	191/191	171/171	152/158	152/156
Summer Rich	184/192	183/183	198/202	161/179	125/135	176/180	218/220	201/201	174/191	157/157	158/181	152/158
Summertime	184/188	183/183	198/198	179/179	123/135	176/178	218/220	197/201	187/191	-/-	158/160	152/158
Sunblaze	182/188	175/177	198/198	161/161	123/135	180/180	208/220	197/205	191/191	-/-	158/158	156/156
Sunbob	188/188	177/183	182/182	151/179	123/123	172/172	208/220	205/207	191/191	167/167	158/158	145/145
Sunbrite	188/188	177/183	198/198	161/179	123/133	180/180	208/208	197/201	191/191	171/171	160/160	152/158
Suncling	184/192	161/175	198/198	163/177	123/133	174/176	-/-	201/207	174/178	165/171	156/158	158/164
Suncrest	162/162	177/177	198/198	161/161	123/123	176/178	220/220	197/197	-/-	157/165	158/158	158/158
Sunfre	182/188	183/183	180/180	161/179	123/123	176/178	220/220	197/197	191/191	171/171	152/181	152/156
Sungem	188/188	177/183	182/198	161/179	123/123	172/178	218/220	197/197	-/-	167/167	158/158	156/156
Sungold	188/188	183/183	186/198	161/161	123/123	176/180	220/220	197/207	191/191	171/171	152/160	152/152
Sunhome	182/188	175/177	198/198	179/179	135/135	180/180	208/208	205/207	191/191	167/167	158/158	156/158
Sunking	188/188	177/177	198/198	161/179	123/125	180/180	208/218	197/201	191/191	165/165	158/158	-/-
Sunland	188/188	183/183	198/198	161/161	135/135	180/180	208/220	201/207	174/191	171/171	158/158	152/158
Sun Late	176/176	177/183	198/198	151/161	123/127	176/180	208/220	197/207	-/-	171/171	152/152	152/152
Superior Golden Crest	188/188	177/183	186/198	161/177	135/135	176/180	208/218	197/197	174/174	167/171	158/158	158/158
Superior Pacific Star	188/188	177/183	198/198	161/161	123/123	180/180	220/220	197/207	189/189	171/171	152/152	158/158
Superior Super Star	176/188	183/183	186/198	161/179	123/123	180/180	220/220	197/197	191/191	171/171	152/152	152/152
Super Crimson	188/188	177/183	198/198	161/167	123/123	176/178	218/220	197/207	191/191	171/171	152/158	-/-
Supergem	184/188	179/183	186/186	161/179	123/135	176/180	218/220	197/201	189/191	157/171	158/158	158/158
Superred	188/190	177/183	198/198	161/179	123/123	180/180	218/220	197/207	-/-	167/171	152/158	152/156
Sweeney	184/186	-/-	198/198	161/161	123/123	178/178	-/-	197/207	174/174	157/157	158/158	156/156
Sweet Cap	188/188	183/183	198/198	161/179	123/135	176/180	208/220	197/201	191/191	171/171	158/158	158/160
Sweet Dream	184/188	183/183	198/198	161/179	123/135	176/180	220/220	197/207	174/191	171/171	152/181	152/158
Sweethaven	188/188	177/183	198/198	179/179	123/123	176/180	208/220	197/201	174/191	157/157	158/160	-/-
Sweet Lady	176/176	177/183	198/198	161/161	123/123	176/180	220/220	197/207	191/191	171/171	152/158	152/154
Sweet Red	188/188	177/183	198/198	161/161	123/123	176/180	220/220	197/207	-/-	165/171	152/158	152/158
Symphonie	-/-	177/183	186/198	161/181	123/135	180/180	218/220	197/197	174/191	157/171	158/158	158/158
T16	184/184	177/177	198/198	159/159	123/123	176/176	220/220	197/197	174/174	157/157	158/160	158/158
Tabacchiera	182/182	177/183	186/186	159/179	129/139	178/178	208/208	201/201	174/176	171/171	158/160	160/160
Tabalet	184/188	179/183	186/198	-/-	123/135	176/180	218/220	197/201	189/191	157/171	158/158	152/158
Tardibelle	-/-	183/183	198/202	179/179	123/135	176/180	208/220	197/207	191/191	157/171	152/158	152/158
Tardigold	176/188	177/183	186/198	161/161	123/123	180/180	220/220	197/207	191/191	171/171	152/158	154/158
Tardiva di Ficarazzi	184/184	177/177	-/-	-/-	123/123	176/176	220/220	197/197	174/174	167/167	158/158	152/152
Tardiva di Renacci	192/192	177/183	186/186	161/179	123/135	176/180	220/220	197/207	-/-	157/171	158/158	156/158
Tardiva di S. Vittorino	192/192	177/177	-/-	161/161	123/123	176/176	220/220	197/197	-/-	157/157	158/158	-/-
Tardiva Randi	188/188	183/183	186/198	161/179	123/135	180/180	208/208	197/207	191/191	171/171	158/158	158/158
Tardiva Zuliani	188/194	177/183	186/198	161/179	123/135	176/180	208/220	197/201	-/-	157/171	158/158	-/-
Tasty Free	176/188	183/183	186/198	161/161	123/123	176/180	220/220	197/207	191/191	171/171	152/152	158/158
Tatura Dawn	186/186	177/177	198/198	161/161	123/123	176/178	220/220	197/207	191/191	165/165	158/158	158/158
Tatura Noon	186/186	177/177	-/-	161/161	123/125	176/178	220/220	197/197	191/191	157/157	158/158	152/156
Tatura Sunrise	186/186	177/177	-/-	161/161	123/125	178/178	220/220	197/207	191/191	157/169	158/158	-/-
Tebana	186/186	177/177	198/198	161/161	123/123	178/178	218/220	197/197	174/174	165/165	158/158	152/156
Tendresse	176/188	183/183	198/198	179/179	123/135	176/176	208/208	197/201	189/191	157/171	158/158	152/158
Texstar	188/190	177/183	190/198	161/161	123/127	174/176	218/218	197/197	191/191	167/171	158/158	145/158
Tirrenia	186/188	161/177	198/198	161/161	123/135	178/178	208/220	197/207	-/-	-/-	158/158	152/156
Tom Grand	176/188	183/183	186/186	161/161	123/123	180/180	220/220	207/207	191/193	171/171	152/152	158/158
Topaze	188/188	183/183	186/198	161/161	123/123	176/180	208/220	197/201	191/191	165/171	152/158	152/156
Toro	184/188	177/183	186/186	161/179	123/135	176/180	208/208	197/201	189/191	157/171	-/-	152/158
Torquoise	176/184	175/177	198/198	161/161	123/123	176/180	218/220	197/197	191/191	171/171	158/181	152/156
Triumf	184/188	177/183	186/186	179/179	123/129	176/176	208/220	197/201	174/174	157/171	158/158	152/152
Tropic Beauty	188/188	177/183	190/198	151/161	127/135	174/180	-/-	197/201	174/189	167/167	158/158	154/156
Troubador	184/186	177/177	198/198	161/161	123/123	178/178	220/220	197/197	174/174	157/165	158/158	156/156
Tufts	186/186	177/177	198/198	161/161	123/123	178/178	220/220	197/197	174/191	157/167	158/158	156/158
Turquoise	176/184	175/177	198/198	161/161	123/123	176/180	218/220	197/197	-/-	171/171	158/181	152/156
Tzim Pee Tao	192/192	177/177	-/-	161/161	129/129	176/176	220/220	197/197	189/189	169/169	158/158	152/152
Ufo 2	182/184	177/177	180/198	161/179	123/135	180/180	208/220	197/197	191/193	167/171	158/181	156/160
Ufo 4	182/184	177/179	180/198	161/161	123/135	180/180	218/218	197/197	191/191	165/167	158/158	156/160
Ufo1	184/184	177/179	198/198	161/179	123/135	176/180	208/218	197/197	191/191	167/171	-/-	156/160
Ufo 7	176/188	177/177	198/198	161/161	123/129	176/180	220/220	197/207	191/191	171/171	152/158	152/160
V 33-2	184/192	177/177	198/198	161/161	123/123	176/176	208/220	201/201	-/-	167/171	158/160	156/156
Vaccaro Roccalmunto	182/186	179/183	186/198	161/179	123/135	176/180	218/220	197/207	174/189	157/157	158/158	152/158
Valeria	184/196	177/179	198/198	161/161	123/123	176/176	218/220	197/197	189/191	157/157	158/158	152/156
Valle Grande	188/190	179/183	190/198	161/161	135/135	-/-	220/220	197/197	191/191	167/167	158/158	152/158
Valley Gem	190/198	183/183	186/186	179/179	123/135	180/180	208/208	197/197	174/189	157/171	158/158	156/158
Vanguarda	184/190	177/177	198/198	161/165	123/123	176/176	220/220	197/199	174/174	167/167	158/158	154/154
Vania	184/188	177/183	186/198	161/179	123/123	176/180	-/-	197/201	191/191	165/171	158/158	152/156
Vanilia	176/188	183/183	186/198	161/179	123/135	176/180	218/220	197/201	189/191	171/171	152/158	154/158
Veecling	184/188	177/177	198/198	177/179	133/135	176/176	208/208	201/207	174/191	171/171	158/160	156/156
Vega	188/188	177/183	198/198	161/161	123/123	176/180	208/220	197/207	191/191	171/171	152/158	158/158
Velvet	184/186	183/183	186/198	179/179	135/135	176/180	-/-	207/207	174/191	157/171	158/160	152/158
Venus	176/176	177/183	198/198	161/161	123/123	176/180	210/220	197/207	191/191	171/171	152/158	152/154
Vesna	188/188	183/183	198/198	179/179	123/123	-/-	-/-	197/201	191/191	157/171	158/158	158/158
Vespignani	194/194	177/183	198/198	161/179	123/135	176/176	220/220	197/201	191/191	157/171	158/158	158/158
Vespignani Sel. 2	-/-	177/183	198/198	161/179	123/135	176/176	220/220	197/201	191/191	157/171	158/158	158/158
Veteran	184/188	177/183	186/198	161/179	123/135	176/176	208/220	197/201	174/174	157/169	158/158	152/158
Victor	182/186	161/179	186/198	161/179	123/133	176/180	208/218	197/201	189/191	-/-	158/160	158/160
Victoria	188/188	183/183	186/198	161/179	123/135	180/180	208/208	197/207	191/191	171/171	158/158	158/158
Vigna Verde	184/184	177/177	-/-	161/161	123/123	178/178	220/220	197/197	176/176	169/169	158/158	158/158
Villa Ada	184/188	177/177	-/-	149/161	123/135	178/178	208/218	201/207	-/-	157/165	158/158	152/156
Villa Adriana	184/188	177/177	198/198	161/161	123/135	176/178	208/218	201/207	174/174	165/165	158/158	152/156
Villa Doria	184/188	177/177	-/-	149/161	135/135	176/178	208/218	201/207	191/191	157/165	158/158	152/156
Villa Giulia	184/188	177/177	-/-	149/161	135/135	178/178	208/218	-/-	174/174	157/165	158/158	152/156
Vistarich	-/-	183/183	200/202	161/161	123/123	180/180	218/218	207/207	-/-	-/-	158/158	156/158
Vittorio Emanuele III	-/-	177/183	186/198	161/179	123/135	176/180	220/220	197/207	176/191	157/171	160/160	152/158
Vivian	162/186	177/177	198/198	161/161	123/123	176/178	218/220	197/197	174/191	165/165	158/158	156/158
Vivid	188/188	177/183	198/198	179/179	123/135	176/180	218/220	197/197	-/-	171/171	158/158	152/158
Walgant	184/184	177/177	-/-	161/161	123/123	176/176	220/220	197/197	174/174	167/167	158/158	154/154
Weinberger	188/188	177/183	198/198	161/161	123/123	180/180	220/220	197/207	189/191	171/171	152/158	158/158
White Crest	182/188	177/183	198/198	161/179	123/135	176/176	208/218	197/197	191/191	167/171	158/158	152/158
White Globe	188/188	177/183	186/186	151/179	127/135	176/180	208/220	205/207	191/191	157/165	158/158	152/158
White Lady	-/-	183/183	186/198	177/179	-/-	180/180	208/218	197/201	191/191	157/171	158/158	152/152
White Maeba	192/192	183/183	186/186	161/161	123/135	176/180	208/208	201/201	176/176	171/171	160/160	158/158
White Top	186/188	161/161	198/198	179/179	123/135	180/180	208/208	197/201	189/191	171/171	160/160	158/158
Whynot	188/188	183/183	198/198	179/179	135/135	176/176	218/220	197/201	191/191	157/171	158/160	152/152
Winter 184	188/188	177/183	198/198	161/161	123/123	-/-	220/220	197/207	191/191	165/171	152/158	158/158
Wolbong Josaeng	182/182	161/179	-/-	161/179	123/123	176/180	208/218	197/201	-/-	157/173	158/160	152/160
Xia Guang_a	186/186	167/183	198/198	159/161	123/123	176/176	208/208	201/201	174/176	171/171	158/160	-/-
Xia Guang_b	186/186	183/183	198/198	159/161	123/123	176/176	208/208	201/201	174/176	171/171	158/160	152/160
Xia Hui	182/184	183/183	198/198	159/161	123/129	176/176	208/218	197/197	168/176	165/171	158/158	152/160
Xirbi	182/184	177/177	-/-	161/165	123/123	176/176	220/220	197/197	174/174	167/167	156/158	152/154
Yoshihime	-/-	183/183	186/198	161/179	125/135	176/180	208/220	197/197	191/191	171/171	158/158	152/158
Yu Bai	190/194	163/163	-/-	149/181	131/137	176/176	208/218	197/205	170/170	167/167	152/181	152/152
Yumyeong	182/186	183/183	186/198	175/179	129/133	-/-	208/218	201/201	176/191	171/171	158/160	160/160
Zansetsushidare	198/200	181/181	182/182	169/169	129/129	178/178	-/-	197/197	176/176	165/165	158/158	158/158
Zao Xia Lu	182/186	183/183	186/198	159/179	129/133	176/178	208/208	197/201	176/189	157/171	158/160	158/160
Zee Diamond	184/184	183/183	198/198	161/179	135/135	180/180	220/220	197/207	189/191	167/171	158/158	158/158
Zee Glo	176/188	177/183	198/198	161/161	123/123	176/180	218/220	197/207	187/191	165/171	152/152	154/158
Zee Lady	-/-	183/183	198/202	161/179	125/135	176/180	218/220	201/201	-/-	157/157	158/158	152/158
Zephyr	178/188	179/183	198/200	159/163	123/123	176/176	208/220	197/197	191/191	171/171	152/158	152/152
Zincal 5	188/188	175/175	198/198	179/179	135/135	176/176	220/220	197/197	-/191	167/167	152/152	152/156
Zingara Nera	182/186	179/183	186/198	161/179	123/135	176/180	218/220	197/207	174/189	157/157	158/158	152/158

## Sheet: Table S3
	Supplementary Table 3. List of accessions with pairwise exact match and related probability of identity (pID and pIDsib) as calculated by CERVUS
	First ID	Loci typed		Second ID	Loci typed	Matching loci	Mismatching loci	pID	pIDsib	Status
	592-81	12		Nett.Russa598-81	12	12	0	1.78387e-09	0.000366101	Exact match			Different spelling	8
	Anthony	12		Antony	12	12	0	1.48285e-08	0.00059822	Exact match			Labelling errors/putative synonims	161
	Jing Ju	11		Jing Yu	12	11	0	4.53407e-15	5.57194e-05	Exact match			Expected (known mutations)	29
	Torquoise	12		Turquoise	11	11	0	4.32082e-10	0.000413708	Exact match			Shared pedigree	22
	Acireale	11		Leonforte 1	10	10	0	5.6645e-12	0.000401976	Exact match			Known synonims	17
				Leonforte 2	10	10	0	4.30045e-13	0.000223304	Exact match
	Albertun	11		Gold Mine	11	11	0	5.1242e-10	0.000584141	Exact match
	Alessandra S.	9		Red Silver	12	9	0	4.18243e-06	0.00392728	Exact match
				Fantasia	11	9	0	4.18243e-06	0.00392728	Exact match
				Sweet Red	11	9	0	4.18243e-06	0.00392728	Exact match
				Winter 184	11	8	0	1.15778e-05	0.00710337	Exact match
	Alice	12		Ambra	11	11	0	1.2988e-09	0.000771291	Exact match
	Ambergold	12		Morsiani 51	12	12	0	7.0429e-11	0.000275249	Exact match
	Amsden	12		June Prince	10	10	0	3.81378e-08	0.000720476	Exact match
	Anabelle	12		Audrey	12	12	0	3.77444e-10	0.000218477	Exact match
	Andross	12		Bowen	12	12	0	2.38382e-11	0.000262237	Exact match
	Antares	11		Morsiani 60	12	11	0	4.34927e-09	0.000642425	Exact match
				Sweet Lady	12	11	0	4.34927e-09	0.000642425	Exact match
				Orion	11	10	0	2.01916e-08	0.00132855	Exact match
	Appia	12		Brighton	12	12	0	9.131e-09	0.000351462	Exact match
	Armdon	11		Fruher Rote Ingelheimer	11	10	0	1.52314e-11	0.000346269	Exact match
	Aurora	12		Aurora 2	11	11	0	2.97654e-20	1.64961e-05	Exact match
	Aurora Grand	11		Red Diamond	10	9	0	1.09021e-05	0.00686729	Exact match
	Batiteun De Nus	10		Elegant Lady	12	10	0	2.88148e-09	0.000795568	Exact match
				Rome Star	12	10	0	2.88148e-09	0.000795568	Exact match
	Beijing	12		Zao Xia Lu	12	12	0	4.9416e-16	1.65428e-05	Exact match
	Bella Dei Trentini	11		Buco Incavato Sel.2	10	9	0	1.08515e-06	0.00450893	Exact match
	Bella Di Gambettola	12		Early O'henry	12	12	0	1.44944e-09	0.00016702	Exact match
	Betty	12		Lamone	12	12	0	4.25353e-18	3.45093e-05	Exact match
	Bianca Tardiva	12		Galande	12	12	0	2.07812e-13	0.00011343	Exact match
	Black Campanin	12		Hale	12	12	0	5.29948e-10	0.000200921	Exact match
				J. H. Hale	12	12	0	5.29948e-10	0.000200921	Exact match
	Botto	11		Salkaja	12	11	0	2.13942e-09	0.000248255	Exact match
	Buco Incavato Sel. 2	10		Vespignani Sel.2	11	9	0	3.79497e-05	0.00735109	Exact match
	Caldesi 2020	12		Nettarina Asprofrut	12	12	0	2.66217e-09	0.000344393	Exact match
	Calipso	11		Croce Del Sud	12	11	0	2.05525e-08	0.00142367	Exact match
	Changbang Mutant	11		Wolbong Josaeng	10	9	0	1.63788e-13	0.000274857	Exact match
	Ciccio Petrino	12		Marilù	12	12	0	2.4888e-11	0.000112091	Exact match
				Maribelle	11	11	0	2.66139e-10	0.00029033	Exact match
	Cotogna Massima	10		San Michele Giallo	11	10	0	5.99167e-11	0.000692019	Exact match
				Tardiva Di S.Vittorino	9	9	0	1.51695e-08	0.00245039	Exact match
	Deborah	12		Maria Bianca	12	12	0	1.20309e-08	0.000592378	Exact match
	Diamond Princess	11		Symphonie	11	11	0	1.03873e-08	0.00078428	Exact match
	Diego Fuentes	11		Sugar May	11	10	0	1.86826e-10	0.000388917	Exact match
				Florda Star	10	9	0	5.2376e-10	0.000871122	Exact match
	Early May	12		May Diamond	12	12	0	2.05764e-07	0.00165055	Exact match
				Summer Beaut	12	12	0	2.05764e-07	0.00165055	Exact match
				Stark Early Bird	11	11	0	1.10105e-06	0.00321827	Exact match
				Spring Star	10	10	0	2.68536e-06	0.00486721	Exact match
	Early Red Goldza	12		Superior Pacific Star	12	12	0	2.35572e-10	0.000289895	Exact match
	Fair Time Donati	12		Red Late	12	12	0	3.40178e-08	0.00041282	Exact match
	Fayette	12		Tardiva Randi	12	12	0	3.98416e-08	0.000641721	Exact match
				Victoria	12	12	0	3.98416e-08	0.000641721	Exact match
	Fayette Rossa	12		Late Sun Crest	12	12	0	5.1675e-12	9.19155e-05	Exact match
				Missi Talia	10	10	0	7.11009e-09	0.000485994	Exact match
	Fire Brite	12		Maria Laura	11	11	0	1.66145e-06	0.00290553	Exact match
	Fla85-6n	12		Pekin	12	12	0	1.35241e-07	0.00080243	Exact match
	Fortuna	12		Vivian	12	12	0	1.42042e-11	0.000203318	Exact match
	Gialla Moavero	11		Natalino Di Leonforte	11	11	0	2.53489e-15	8.93474e-05	Exact match
				Gialla Tardiva	10	10	0	1.335e-14	0.000173374	Exact match
	Gialla Tardiva Di Cogo	11		Tardiva Di Renacci	11	10	0	7.25703e-07	0.00157957	Exact match
	Golden Jubilee	11		Mb Petrini	12	11	0	1.20272e-07	0.0011417	Exact match
				Pappardone	11	10	0	5.28656e-07	0.00225021	Exact match
				Pescaala	11	10	0	5.28656e-07	0.00225021	Exact match
	Guerriera	12		Winter 184	11	8	0	3.37081e-07	0.00159191	Exact match
	Harvester	11		Oroa	10	9	0	4.22447e-14	0.000348574	Exact match
	Imera	11		Tardiva Di Ficarazzi	10	10	0	6.26818e-10	0.000660663	Exact match
	Impero	11		Impero Bertone	10	10	0	4.44063e-08	0.000914005	Exact match
	Iris Rosso	12		White Top	12	12	0	1.2469e-13	7.06768e-05	Exact match
	Lagnasco	12		Moscatello	12	12	0	1.21895e-07	0.000735218	Exact match
	Limonini_a	12		Pesca A Cuore Capozzi	12	12	0	2.44566e-11	0.000126913	Exact match
				Reginella I	10	10	0	1.01715e-08	0.000837857	Exact match
	Lucie	11		Tardibelle	11	11	0	1.45024e-08	0.00055295	Exact match
	Maura	12		Patty	12	12	0	4.76859e-09	0.000419522	Exact match
	Morsiani 90	12		Sirio	12	12	0	1.4329e-08	0.000474776	Exact match
	Paola Matteucci	11		Vittorioemanuele Iii	11	11	0	9.35334e-09	0.000437851	Exact match
	Percoco Di Novembre	11		Royal Summer	11	11	0	4.13207e-14	9.04227e-05	Exact match
	Percoco Sanguinello	10		Pesco Bianco Meraviglioso	10	9	0	9.96196e-09	0.00235059	Exact match
	Pieri 81	11		Vaccaro Roccalmunto	12	11	0	1.52509e-09	0.000301503	Exact match
				Zingara Nera	12	11	0	1.52509e-09	0.000301503	Exact match
	Platicarpa_a	10		Sicilia 1	12	10	0	1.86854e-17	3.95095e-05	Exact match
				Tabacchiera	12	10	0	1.86854e-17	3.95095e-05	Exact match
	Morsiani Pb4	11		Piero 3	10	9	0	1.62168e-10	0.00109393	Exact match
	Red Brite	12		Red Kist	11	11	0	2.7526e-10	0.000206404	Exact match
230	Red Diamond	10	#REF!	Romagna Gold	10	8	0	5.16142e-05	0.0129079	Exact match
	Red Jewel	12		Star Bright	11	11	0	9.89666e-07	0.00275928	Exact match
	Rita Star	12		Sel 82-27	12	12	0	4.9091e-12	0.000196389	Exact match
	Rossa Di Trenti	12		Tardiva Zuliani	10	10	0	2.65885e-07	0.00170781	Exact match
	Sabrina	10		White Globe	12	10	0	1.32996e-11	0.000317745	Exact match
	Sant'Anna Balducci	11		Valeria	12	11	0	3.2976e-11	0.000435069	Exact match
	Southern Pearl	12		Southern Prince	12	12	0	2.23667e-08	0.000668064	Exact match
	Stark Sun Glo	12		Sun Gold	12	12	0	4.2016e-09	0.000397064	Exact match
	Vespignani	12		Vespignani Sel.2	11	9	0	1.44166e-06	0.00198381	Exact match
	Compact Redhaven	12		Merrill Sundance	12	12	0	4.53612e-07	0.000949846	Exact match
				Redhaven	11	11	0	1.99385e-06	0.00187207	Exact match
				Redhaven Bianca	10	10	0	5.58735e-06	0.00340085	Exact match
	Armking	10		Armking Precoce	12	10	0	4.10861e-10	0.000529368	Exact match
				Escaline	12	10	0	4.10861e-10	0.000529368	Exact match
				Silver King	12	10	0	4.10861e-10	0.000529368	Exact match
				Maybelle	11	9	0	4.1769e-09	0.00129785	Exact match
	Bella Di Cesena	11		Bella Di Cesena Precoce	12	11	0	3.55886e-14	0.000110796	Exact match
				Bella Di Cesena Barbon	11	11	0	3.55886e-14	0.000110796	Exact match
	Cormonese Migliorata	12		Cormonese	12	12	0	2.99051e-08	0.000482237	Exact match
	Early Maycrest	11		Maycrest	12	11	0	1.96046e-07	0.000756983	Exact match
				Queencrest	12	11	0	1.96046e-07	0.000756983	Exact match
				Springlady	12	11	0	1.96046e-07	0.000756983	Exact match
				Francoise	11	11	0	1.96046e-07	0.000756983	Exact match
				Springcrest Cl.2	11	11	0	1.96046e-07	0.000756983	Exact match
				Springcrest	10	10	0	1.27635e-06	0.00166634	Exact match
				Springcrest Cl.4	11	10	0	1.27635e-06	0.00166634	Exact match
				Springbelle	10	10	0	1.27635e-06	0.00166634	Exact match
				May Lady	10	9	0	5.80329e-06	0.00354633	Exact match
	Early Sungrand	11		Spring Grand	12	11	0	1.49426e-07	0.00167741	Exact match
	Elberta	12		Gage Elberta	11	11	0	1.72887e-08	0.000403816	Exact match
	Fior Di Maggio	12		Madeleine Pouyet	12	12	0	5.95131e-14	6.83377e-05	Exact match
				May Flower	11	11	0	2.70597e-12	0.000219562	Exact match
	Springcrest Clone Mauro	11		Starcrest	11	9	0	1.69407e-06	0.00193036	Exact match
				Springtime	12	10	0	1.5263e-07	0.000788069	Exact match
	Glohaven	11		Maria Marta	12	11	0	2.16487e-07	0.00125238	Exact match
	Gransun	10		May Glo	11	10	0	2.05808e-12	0.00021082	Exact match
				Zincal 5	11	10	0	2.05808e-12	0.00021082	Exact match
	Kakamas	11		Walgant	11	11	0	1.95828e-11	0.000288321	Exact match
	Paola Cavicchi	10		Paola Cavicchi Precoce	11	10	0	4.31249e-09	0.000657223	Exact match
	Poppa Di Venere	10		Poppa Di Venere Settembrina	12	10	0	3.51265e-06	0.00219342	Exact match
	Ricci 2	11		Tasty Free	12	11	0	6.61051e-09	0.00061149	Exact match
	Rich Lady	9		Vistarich	9	9	0	4.86392e-10	0.00101248	Exact match
	Roberta	10		Rossana	12	10	0	6.7404e-08	0.00143771	Exact match
	Royal Crest	12		Royal Crimson	12	12	0	5.27713e-10	0.000236643	Exact match
	Alitop	11		Iff990	12	11	0	5.53137e-09	0.000653868	Exact match
	Big Bang	12		Maillara	12	12	0	7.09381e-11	0.000226315	Exact match
	Crasiommolo Rosso	10		Graziommolo	11	9	0	1.90322e-13	0.000296317	Exact match
	Elios	12		Nico	12	12	0	7.03822e-10	0.000387869	Exact match
	Michelini	12		Silvette1	12	12	0	2.03589e-12	5.25648e-05	Exact match
				Silvette2	10	10	0	1.12946e-10	0.000245877	Exact match
	Julie	12		Tendresse	12	12	0	1.74e-09	0.00026375	Exact match
				Michelangelo	10	10	0	1.85945e-08	0.000697454	Exact match

## Sheet: Table S4
Supplementary Table 3. Results of Structure Analysis (Q≥0.8) with 12 SRRS and distribution of the accessions in the 3 main sub populations and the admixed group. Occidental South American (SA)
		Q1 -Traditional Peaches									Q2 -Modern Breeding Nectarines									Q3 -Modern Breeding Peaches									Admixed
ID	Accession Name	Q1	Q2	Q3	Pedigree	Fruit Type	Origin		ID	Accession Name	Q1	Q2	Q3	Pedigree	Fruit Type	Origin		ID	Accession Name	Q1	Q2	Q3	Pedigree	Fruit Type	Origin		ID	Accession Name	Q1	Q2	Q3	Pedigree	Type	Origin
148	Cerrito	0.976	0.012	0.012	breeding	PE	Occidental, SA		655	Ruby Gold	0.014	0.972	0.014	breeding	NE	Occidental		331	Hakuto	0.011	0.019	0.97	breeding	PE	Oriental		534	Pantao 20-58	0.799	0.0838	0.1172		PE	Oriental
204	Docura	0.9756	0.0104	0.014	breeding	PE	Occidental, SA		686	Shuho X Flavour	0.016	0.971	0.013	breeding	NE	Occidental		1	188CXIXLIX35	0.014	0.017	0.969	breeding	PE	Occidental		205	Docura 4	0.7958	0.0249	0.1793	breeding	PE	Occidental
14	AB/6	0.974	0.014	0.012	-	-	-		423	Licinia	0.013	0.968	0.019	breeding	NE	Occidental		819	Yumyeong	0.0149	0.017	0.9681	breeding	PE	Oriental		219	Dr. Davis	0.7953	0.0442	0.1605	breeding	PE	Occidental
574	Precocinho	0.974	0.015	0.011	breeding	PE	Occidental, SA		246	Eureka	0.016	0.9663	0.0177	-	NE	Occidental		460	Masahime	0.017	0.015	0.968	breeding	PE	Oriental		558	Petisco 2	0.7856	0.0764	0.138	breeding	PE	Occidental
708	Somel	0.973	0.016	0.011	breeding	PE	Occidental, SA		769	Tom Grand	0.023	0.9651	0.0119	breeding	NE	Occidental		157	Chiyomaru	0.013	0.0195	0.9675	breeding	PE	Oriental		122	Br 1	0.784	0.1641	0.0519	breeding	PE	Occidental
123	Br 2	0.972	0.016	0.012	breeding	PE	Occidental, SA		48	Anthony	0.018	0.9649	0.0171	breeding	NE	Occidental		480	Michelini	0.0179	0.015	0.9671	traditional	PE	Occidental		756	T16	0.7786	0.0281	0.1933		PE
125	Br 4	0.9711	0.0159	0.013	breeding	PE	Occidental, SA		115	Bob Grand	0.0209	0.9647	0.0144	breeding	NE	Occidental		91	Bella di Borgo D'Ale	0.0188	0.016	0.9652	traditional	PE	Occidental		127	Branca	0.7773	0.0558	0.1669	breeding	NE	Occidental
139	Capdeboscq	0.97	0.017	0.013	breeding	PE	Occidental, SA		760	Tardigold	0.0199	0.9641	0.016	breeding	NE	Occidental		567	Platicarpa B	0.018	0.017	0.965	traditional	PE	Occidental		576	Primerose	0.7718	0.132	0.0962	breeding	PE	Occidental
663	Safira	0.967	0.017	0.016	breeding	PE	Occidental, SA		154	Cheonhong	0.017	0.964	0.019	breeding	NE	Occidental		516	NJ 307	0.0149	0.021	0.9641	breeding	PE	Occidental		365	IF 8810009	0.7716	0.1384	0.09	breeding	PE	Occidental
458	Maruja	0.9664	0.0186	0.015	traditional	PE	Occidental		270	Flame Glo	0.0198	0.9632	0.017	breeding	NE	Occidental		202	Di Vanity	0.018	0.019	0.963	-	PE	Occidental		21	Albatros	0.7708	0.1934	0.0358	breeding	PE	Occidental
520	NJ Weeping	0.966	0.012	0.022	-	PE	Occidental		303	Gea	0.02	0.962	0.018	breeding	NE	Occidental		33	Amarillo de Agosto 1	0.022	0.016	0.962	traditional	PE	Occidental		338	Harrow Blood	0.7702	0.0361	0.1937	breeding	PE	Occidental
17	Adriatica	0.965	0.019	0.016	breeding	PE	Occidental		133	Caldesi 84	0.02	0.962	0.018	breeding	NE	Occidental		210	Dolores	0.014	0.0255	0.9605	breeding	PE	Occidental		256	ferganensis	0.7693	0.0709	0.1598	landrace	PE	Occidental
550	Persi De Vin	0.9646	0.0194	0.016	traditional	PE	Occidental		459	Mary Star	0.02	0.962	0.018	breeding	NE	Occidental		192	De Wet	0.014	0.0256	0.9604	-	PE	Occidental		354	IFF 691	0.7625	0.1149	0.1226	breeding	PE	Occidental
35	Amarillo de Agosto 3	0.964	0.021	0.015	traditional	PE	Occidental		754	Sweet Lady	0.017	0.962	0.021	breeding	NE	Occidental		417	Laure	0.0276	0.012	0.9604	breeding	PE	Occidental		376	Ingo Peach	0.754	0.1129	0.1331		PE
126	Br 6	0.9638	0.0212	0.015	breeding	PE	Occidental, SA		717	Spring Red	0.0167	0.9612	0.0221	breeding	NE	Occidental		757	Tabacchiera	0.012	0.029	0.959	traditional	PE	Occidental		244	Escaline	0.7514	0.2189	0.0297	breeding	NE	Occidental
775	Troubador	0.9632	0.0228	0.014	breeding	PE	Occidental		165	Claudia	0.0197	0.9611	0.0192	breeding	NE	Occidental		449	Maria Cristina	0.0252	0.017	0.9578	breeding	PE	Occidental		77	Babygold 8	0.7507	0.0688	0.1805	breeding	PE	Occidental
242	Eolia	0.963	0.023	0.014	breeding	PE	Occidental		69	Autumn Grand	0.026	0.961	0.013	breeding	-	-		28	Alipersiè	0.0273	0.015	0.9577	breeding	PE	Occidental		82	Bambino	0.75	0.1216	0.1284	landrace	PE	Occidental
543	Percoca di Romagna 7	0.963	0.022	0.015	traditional	PE	Occidental		761	Tasty Free	0.0249	0.961	0.0141	breeding	NE	Occidental		821	Zao Xia Lu	0.013	0.0294	0.9576	-	PE	Oriental		267	Fla 82-10 N	0.7426	0.222	0.0354	breeding	PE	Occidental
54	Ap 5	0.9624	0.0206	0.017	breeding	PE			215	Dorothee	0.024	0.961	0.015	breeding	PE	Occidental		236	Elbertita	0.0274	0.0153	0.9573	breeding	PE	Occidental		802	Villa Giulia	0.727	0.021	0.252	breeding	PE
498	Nectadiana	0.9621	0.0199	0.018	-	PE			221	Early Scarlet	0.0207	0.9603	0.019	-	NE	Occidental		600	Red Star	0.0199	0.023	0.9571	breeding	PE	Occidental		518	NJ F1	0.7251	0.0934	0.1815		----	Occidental
765	Tebana	0.962	0.023	0.015	breeding	PE	Occidental		637	Rossana	0.0242	0.9602	0.0156	breeding	NE	Occidental		638	Rou Tao	0.017	0.026	0.957	-	PE	Oriental		800	Villa Adriana	0.7172	0.0506	0.2322	breeding	PE
787	Vanguarda	0.962	0.024	0.014	breeding	PE	Occidental, SA		589	Red Fair	0.0291	0.9595	0.0114	breeding	NE	Occidental		273	Flavia	0.0291	0.0142	0.9567	breeding	PE	Occidental		734	Sunbob	0.7163	0.1466	0.137	breeding	NE	Occidental
661	San Michele Giallo	0.962	0.021	0.017	traditional	PE	Occidental		329	Guerriera	0.021	0.959	0.02	-	NE	Occidental		250	Fay Elberta	0.0264	0.018	0.9556	traditional	PE	Occidental		799	Villa Ada	0.705	0.0392	0.2558	breeding	PE
142	Carson	0.9619	0.022	0.0161	breeding	PE	Occidental		746	Superior Super Star	0.0284	0.9586	0.013	breeding	NE	Occidental		166	compact Gold Medal	0.0257	0.02	0.9543	breeding	PE	Occidental		42	Angelo Marzocchella	0.6966	0.0323	0.2711	landrace	NE	Occidental
400	Kamarat	0.9613	0.0216	0.0171	traditional	PE	Occidental		614	Romagna Big	0.0258	0.9582	0.016	breeding	NE	Occidental		62	August Sun	0.0249	0.0209	0.9542	breeding	PE	Occidental		279	FO 332	0.6962	0.0578	0.2461	breeding	PE
371	Imera	0.961	0.022	0.017	traditional	PE	Occidental		617	Romagna Gold	0.023	0.9581	0.0189	breeding	NE	Occidental		185	Crizia	0.0271	0.019	0.9539	breeding	PE	Occidental		739	Sungem	0.6929	0.198	0.1091	breeding	NE	Occidental
548	Percoco di Novembre	0.961	0.021	0.018	traditional	PE	Occidental		461	Max	0.016	0.958	0.026	breeding	NE	Occidental		265	Fire Red	0.023	0.024	0.953	breeding	PE	Occidental		64	Aurora/Aurora 2?	0.6892	0.0566	0.2542	breeding	PE	Occidental
176	Cotogna del Poggio	0.961	0.022	0.017	traditional	PE	Occidental		500	Nectagold	0.016	0.958	0.026	breeding	NE	Occidental		211	Domiziana	0.036	0.012	0.952	breeding	PE	Occidental		767	Texstar	0.687	0.2114	0.1015	breeding	PE
524	October Red	0.9607	0.0233	0.016	traditional	PE	Occidental		712	Sparkling Red	0.026	0.958	0.016	breeding	NE	Occidental		456	Marilyn	0.032	0.016	0.952	breeding	PE	Occidental		95	Bellina	0.6848	0.2508	0.0644	breeding	PE	Occidental
552	Pesca Rossa della Vigna	0.96	0.024	0.016	traditional	PE	Occidental		446	Maria Aurelia	0.017	0.958	0.025	breeding	NE	Occidental		703	Snow Brite	0.033	0.0161	0.9509	breeding	PE	Occidental		318	Goldcrest	0.6845	0.1188	0.1967	breeding	PE	Occidental
549	Percoco di Turi	0.9596	0.0224	0.018	traditional	PE	Occidental		195	Diamond Jewel	0.022	0.957	0.021	breeding	NE	Occidental		313	Gilda Rossa	0.024	0.0267	0.9493	breeding	PE	Occidental		145	Catherina	0.6744	0.0471	0.2785	breeding	PE	Occidental
491	Morellona	0.959	0.022	0.019	traditional	PE	Occidental		624	Romamer 2	0.0262	0.9568	0.017	breeding	NE	Occidental		379	Iris Rosso	0.0329	0.018	0.9491	breeding	PE	Occidental		768	Tirrenia	0.6688	0.0829	0.2484	breeding	PE	Occidental
778	Tzim Pee Tao	0.9584	0.0218	0.0198	-	PE	Oiental		319	Golden Grand	0.0311	0.9564	0.0125	breeding	NE	Occidental		477	Merrill Pacifica	0.039	0.012	0.949	breeding	PE	Occidental		390	Jonia	0.6688	0.0849	0.2463	breeding	PE	Occidental
816	Xirbi	0.9584	0.023	0.0186	traditional	PE	Occidental		702	Sirio	0.0298	0.9545	0.0157	breeding	NE	Occidental		577	Promesse	0.03	0.022	0.948	breeding	PE	Occidental		721	Stark Saturn	0.6638	0.0493	0.2869	breeding	PE
288	Forlì 1	0.958	0.023	0.019	traditional	PE	Occidental		234	Early Zee	0.027	0.954	0.019	breeding	NE	Occidental		203	Dixired	0.0315	0.021	0.9475	breeding	PE	Occidental		652	Rubiette	0.6624	0.2315	0.1061	breeding	PE	Occidental
317	Glowingstar	0.9579	0.02	0.0221	breeding	PE	Occidental		685	Shuho	0.0336	0.9534	0.013	breeding	NE	Occidental		792	Velvet	0.031	0.0219	0.9471	breeding	PE	Occidental		431	Lucrezia	0.6617	0.0565	0.2818	breeding	PE	Occidental
488	Miraflores	0.9579	0.0231	0.019	traditional	PE	Occidental		39	Anderson	0.023	0.9532	0.0238	breeding	NE	Occidental		85	Bea	0.0263	0.0276	0.9461	breeding	PE	Occidental		611	Robin	0.6549	0.2552	0.0899	breeding	PE	Occidental
56	Aso 43	0.957	0.026	0.017	-	PE			186	Croce Del Sud	0.018	0.9532	0.0288	breeding	NE	Occidental		369	IF 8910758	0.0374	0.018	0.9446	breeding	PE	Occidental		783	V 33-2	0.652	0.0667	0.2813		PE
544	Percoca di Romagna 9	0.957	0.025	0.018	traditional	PE	Occidental		807	Weinberger	0.025	0.9531	0.0219	breeding	NE	Occidental		384	J.H. Hale	0.0439	0.012	0.9441	founder	PE	Occidental		564	Piatta Tardiva Morsiani	0.6507	0.0368	0.3125	breeding	PE	Occidental
527	Oro A	0.9569	0.0218	0.0213	breeding	PE	Occidental, SA		196	Diamond Ray	0.027	0.953	0.02	breeding	NE	Occidental		659	Ruston Red	0.023	0.0331	0.9439	breeding	PE	Occidental		508	Nectarose	0.6457	0.0451	0.3092	breeding	NE	Occidental
153	Charles Roux	0.9568	0.0242	0.019	traditional	PE	Occidental		396	Juneprincess	0.022	0.953	0.025	breeding	NE	Occidental		713	Splendid	0.0362	0.0201	0.9437	breeding	PE	Occidental		774	Tropic Beauty	0.6398	0.0862	0.274	breeding	PE	Occidental
307	GF 305	0.9566	0.023	0.0204	-	PE			37	Amiga	0.026	0.9521	0.0219	breeding	NE	Occidental		20	Alba	0.0361	0.0204	0.9435	breeding	PE	Occidental		780	Ufo 4	0.6317	0.1004	0.2679	breeding	PE	Occidental
241	Entella	0.9563	0.0183	0.0254	traditional	PE	Occidental		448	Maria Carla	0.025	0.952	0.023	breeding	NE	Occidental		147	Ceriale	0.0345	0.022	0.9435	traditional	PE	Occidental		293	Fred	0.6314	0.0714	0.2972	breeding	PE
428	Loadel Mutata	0.9562	0.0264	0.0174	-	PE	Occidental		227	Early Red Goldza	0.024	0.952	0.024	breeding	NE	Occidental		4	193QXXVI131	0.027	0.0299	0.9431	breeding	PE	Occidental		562	PHP 91-05	0.6261	0.0924	0.2815	breeding	PE
435	Madame Girerd	0.956	0.022	0.022	traditional	PE	Occidental		599	Red Silver	0.022	0.952	0.026	breeding	NE	Occidental		678	Sensation	0.0376	0.0202	0.9422	breeding	PE	Occidental		736	Suncling	0.6216	0.0252	0.3532	breeding	PE	Occidental
43	Angevine Rouge	0.956	0.03	0.014	traditional	PE	Occidental		570	Polaris	0.027	0.9514	0.0216	breeding	NE	Occidental		387	Jing Shan Early Dew	0.03	0.0289	0.9411	-	PE	Oriental		682	Shan Dong	0.6214	0.0884	0.2902		PE
604	Regina d'ottobre	0.9559	0.0291	0.015	traditional	PE	Occidental		641	Royal Giant	0.0259	0.9512	0.0229	breeding	NE	Occidental		510	Nerine	0.0392	0.02	0.9408	breeding	PE	Occidental		602	Redwing	0.6183	0.284	0.0976	breeding	PE	Occidental
820	Zansetsushidare	0.9554	0.0258	0.0188	-	PE	Oriental		398	June Star	0.027	0.9511	0.0219	breeding	NE	Occidental		51	Ap 3	0.0433	0.016	0.9407	breeding	-	-		118	Bonia	0.6119	0.0335	0.3546		PE
806	Walgant	0.955	0.03	0.015	breeding	PE	Occidental		793	Venus	0.0212	0.9507	0.0281	breeding	NE	Occidental		725	Stoneyhard	0.0124	0.0474	0.9402	breeding	PE	-		519	NJ F3	0.6085	0.1595	0.2321		PE	Occidental
310	Gialla Moavero	0.9547	0.0214	0.0239	traditional	PE	Occidental		109	Lara	0.0252	0.9492	0.0256	breeding	NE	Occidental		70	Autunno	0.0455	0.016	0.9385	breeding	PE	Occidental		353	IF 6830870	0.5992	0.1576	0.2432	breeding	PE	Occidental
489	Missouri	0.954	0.024	0.022	-	PE	Occidental		59	August Bright	0.029	0.949	0.022	breeding	NE	Occidental		728	Summer Lady	0.0408	0.021	0.9382	breeding	PE	Occidental		124	Br 3	0.5818	0.0291	0.3891	breeding	PE	Occidental
798	Vigna Verde	0.9525	0.0276	0.0199	traditional	PE	Occidental		224	Early May	0.0241	0.9489	0.027	breeding	NE	Occidental		254	Feicheng Bai Li 17 (unknown)	0.0458	0.016	0.9382	-	PE	-		206	Dofi 7104109	0.5792	0.0252	0.3956	breeding	NE	Occidental
750	Sweeney	0.9523	0.026	0.0217	breeding	PE	Occidental		433	Lydi Star	0.036	0.9486	0.0154	breeding	NE	Occidental		190	Delice	0.032	0.031	0.937	breeding	PE	Occidental		513	Nettarina Pendula	0.577	0.3195	0.1035		NE
688	Siberian C	0.952	0.027	0.021	-	PE			194	Diamond Bright	0.0374	0.9484	0.0142	breeding	NE	Occidental		472	Melodie	0.031	0.0321	0.9369	breeding	PE	Occidental		507	Nectared 9	0.5709	0.1904	0.2388	breeding	NE	Occidental
357	IF 7220020	0.9515	0.0278	0.0207	breeding	PE	Occidental		45	Aniversario	0.0245	0.9476	0.0279	breeding	NE	Occidental		486	Minerva	0.044	0.0198	0.9362	breeding	PE	Occidental		377	Ionia	0.5647	0.154	0.2813	breeding	PE
681	Settembrina Turca	0.9512	0.0223	0.0265	traditional	PE	Occidental		726	Summer Diamond	0.032	0.9476	0.0204	breeding	NE	Occidental		812	Whynot	0.0444	0.0206	0.935	breeding	PE	Occidental		667	Sangdo	0.5634	0.022	0.4146		PE	Oriental
575	Primecrest	0.9511	0.0259	0.023	breeding	PE	Occidental		593	Red Jewel	0.028	0.9474	0.0246	breeding	NE	Occidental		10	A15	0.0475	0.0176	0.9349	-	-	-		155	Chimarrita	0.5613	0.1211	0.3176	breeding	PE	Occidental
180	Crasiommolo Spicca	0.9511	0.0282	0.0207	traditional	NE	Occidental		697	Silver Rome	0.0266	0.9463	0.0271	breeding	NE	Occidental		89	Belfiore	0.0394	0.0261	0.9345	-	-	Occidental		75	Babygold 6 Mutata	0.56	0.0393	0.4007	breeding	PE	Occidental
555	Tardiva di Ficarazzi	0.9506	0.0284	0.021	traditional	PE	Occidental		263	Firebrite	0.026	0.9457	0.0283	breeding	NE	Occidental		189	Da Tian Tao	0.0158	0.0498	0.9344	-	-	Oriental		277	Flordahome	0.553	0.0536	0.3934	breeding	PE	Occidental
427	Loadel	0.9495	0.032	0.0185	-	PE	Occidental		594	Red Jim	0.0394	0.9456	0.015	breeding	NE	Occidental		586	Redbrite	0.0401	0.026	0.9339	breeding	-	Occidental		496	Mountaingold	0.5479	0.0416	0.4105	breeding	PE	Occidental
572	Poppa di Venere	0.9495	0.0226	0.0279	traditional	PE	Occidental		40	Andromeda	0.0335	0.9455	0.021	breeding	NE	Occidental		425	Lizbeth_a	0.044	0.0221	0.9339	-	PE	Occidental		634	Rossa di Lugo	0.5436	0.0495	0.4069	landrace	PE	Occidental
327	Groc Anis	0.9491	0.0299	0.021	-	PE	Occidental		716	Spring Grand	0.019	0.9451	0.0359	breeding	NE	Occidental		152	Charles Ingouf	0.0343	0.0319	0.9338	traditional	PE	Occidental		664	Sagittaria	0.5359	0.1553	0.3088	breeding	PE	Occidental
553	Pesca Settembrina a Polpa Rossa	0.9478	0.0352	0.017	traditional	PE	Occidental		361	IF 8230006	0.03	0.9449	0.0251	breeding	NE	Occidental		401	Kaweah	0.0228	0.0438	0.9334	breeding	PE	Occidental		785	Valle Grande	0.5312	0.1118	0.357	breeding	PE
295	Frostqueen	0.9471	0.037	0.0159	breeding	PE	Occidental		469	Maylis	0.02	0.9448	0.0352	breeding	NE	Occidental		597	Red Moon	0.0484	0.019	0.9326	breeding	PE	Occidental		506	Nectared 6	0.5306	0.363	0.1064	breeding	NE	Occidental
163	Citation	0.947	0.033	0.02	breeding	-	Occidental		462	Max 10	0.0297	0.9443	0.026	breeding	NE	Occidental		485	Milam	0.0473	0.0205	0.9322	breeding	PE	Occidental		801	Villa Doria	0.5277	0.0419	0.4304	breeding	PE
776	Tufts	0.9463	0.034	0.0197	breeding	PE	Occidental		621	Romagna Star	0.0347	0.9429	0.0224	breeding	NE	Occidental		651	Rubia	0.0391	0.029	0.9319	-	-	-		551	Pesca a Cuore Capozzi	0.519	0.2336	0.2475		PE	Occidental
490	Montclar	0.9457	0.0273	0.027	-	PE	Occidental		197	Didone	0.0169	0.9428	0.0403	breeding	NE	Occidental		603	Regina Bianca	0.0408	0.0274	0.9318	breeding	PE	Occidental		120	Bordò	0.5166	0.088	0.3954	breeding	PE	Occidental
193	Diamante	0.9456	0.0196	0.0348	breeding	PE	Occidental, SA		615	Romagna Bright	0.0324	0.9425	0.0251	breeding	NE	Occidental		53	Ap 36 (Suncrest 3 - 2n)	0.0355	0.0328	0.9317	breeding	PE	Occidental		18	Agata	0.5129	0.0857	0.4014	breeding	PE	Occidental
308	GF 677	0.9451	0.0258	0.0291	-	PE			720	Stark Red Gold	0.021	0.9424	0.0366	breeding	NE	Occidental		269	Flamecrest	0.0566	0.013	0.9304	breeding	PE	Occidental		302	Garden Gold	0.5006	0.3705	0.1289		PE	Occidental
530	P1/12	0.945	0.032	0.023	-	PE			276	Flavortop	0.025	0.9418	0.0332	breeding	NE	Occidental		824	Zee Lady	0.0384	0.0313	0.9303	breeding	PE	Occidental		146	Centenaria	0.4979	0.118	0.384	breeding	NE	Occidental
374	Incomparable Guilloux	0.9442	0.0329	0.0229	traditional	PE	Occidental		65	Aurora Grand	0.0282	0.9418	0.03	breeding	NE	Occidental SA		87	Beauty Lady	0.0548	0.015	0.9302	-	PE	Occidental		161	Cinzia/Unknown nectarine	0.4945	0.2033	0.3022		NE	Occidental
260	Fior di Maggio	0.944	0.0218	0.0342	traditional	PE	Occidental		111	Big Top	0.029	0.9415	0.0295	breeding	NE	Occidental		810	White Lady	0.0502	0.02	0.9298	breeding	PE	Occidental		12	A9	0.4938	0.0269	0.4792		PE
804	Vivian	0.9435	0.0375	0.019	breeding	PE	Occidental		346	Honey Glo	0.0441	0.9409	0.015	breeding	NE	Occidental		522	Norman_b	0.0444	0.0279	0.9277	-	PE	Occidental		283	FO 355	0.4924	0.1747	0.3329	breeding	PE
296	Fruher Rote Ingelheimer	0.943	0.0291	0.0279	-	PE	Occidental		249	Fantalate	0.031	0.9399	0.0291	breeding	NE	Occidental		84	Ba Yue Cui	0.021	0.0515	0.9275	breeding	PE	Occidental		322	Golo	0.4908	0.3939	0.1153	breeding	PE	Occidental
590	Red Free	0.9428	0.029	0.0282	breeding	NE	Occidental		618	Romagna Queen	0.026	0.9395	0.0345	breeding	NE	Occidental		521	Norman_a	0.0402	0.0323	0.9275	-	PE	Occidental		631	Rosired 2	0.4866	0.1533	0.3602	breeding	PE	Occidental
34	Amarillo de Agosto 2	0.9428	0.0322	0.025	traditional	PE	Occidental		8	391C12XXXIV86	0.0317	0.9381	0.0302	breeding	NE	Occidental		811	White Maeba	0.032	0.0407	0.9273	breeding	PE	Occidental		238	Elios	0.4849	0.4902	0.025	breeding	NE	Occidental
355	IF 7220001	0.9426	0.0374	0.02	breeding	PE	Occidental		67	Autumn Free	0.0449	0.9371	0.018	breeding	NE	Occidental		113	Blazing star	0.0552	0.018	0.9268	breeding	PE	Occidental		629	Rosella	0.4847	0.1963	0.319		PE
784	Valeria	0.9426	0.0324	0.025	traditional	PE	Occidental		630	Roseprincess	0.02	0.9361	0.0439	breeding	NE	Occidental		395	June Lady	0.0509	0.0231	0.926	breeding	PE	Occidental		581	Queen Ruby	0.484	0.3995	0.1165	breeding	NE	Occidental
422	Leonforte 1	0.942	0.029	0.029	traditional	PE	Occidental		162	Circe	0.0452	0.9348	0.02	breeding	NE	Occidental		583	Rainflower Dew	0.026	0.0501	0.9239	-	PE	-		714	Splendor	0.4812	0.0523	0.4665	breeding	PE	Occidental
445	Maria Antonietta	0.9416	0.0344	0.024	breeding	PE	Occidental		30	Alitop	0.0301	0.934	0.0359	breeding	NE	Occidental		140	Capucci 18	0.0429	0.0333	0.9238	breeding	PE	Occidental		512	Nettarina Russa 598-81	0.4745	0.4214	0.1042		NE
292	Frau Maria Rudolf	0.9409	0.024	0.0351	-	PE	Occidental		437	Maeba Top	0.023	0.931	0.046	breeding	NE	Occidental		350	Huangshan Early Dew	0.0251	0.0511	0.9238	breeding	PE	Oriental		247	Evergreen	0.4741	0.1842	0.3417	landrace	PE	Occidental
546	Percoco Bianco	0.94	0.037	0.023	traditional	PE	Occidental		97	Bel Top	0.0513	0.9307	0.018	breeding	NE	Occidental		797	Victor	0.031	0.0453	0.9237	traditional	PE	Occidental		672	Saturnia	0.4693	0.1419	0.3888		PE	Occidental
356	IF 7220019	0.9374	0.043	0.0196	breeding	PE	Occidental		31	Alma	0.0298	0.9305	0.0397	breeding	NE	Occidental		420	Legend	0.0379	0.039	0.9231	breeding	PE	Occidental		626	Romea	0.4688	0.032	0.4991	breeding	PE	Occidental
399	Jungerman	0.9359	0.0421	0.022	breeding	PE	Occidental		616	Romagna Giant	0.0459	0.9301	0.024	breeding	NE	Occidental		388	Jing Yu	0.02	0.0581	0.9219	breeding	PE	Oriental		499	Nectagenais	0.4664	0.5074	0.0262		NE	Occidental
547	Percoco Bianco Leonforte	0.9313	0.0457	0.023	traditional	PE	Occidental		348	Honey Royal	0.0429	0.9263	0.0308	breeding	NE	Occidental		627	Rosa Dardi	0.019	0.0596	0.9214	traditional	PE	Occidental		198	Diego Fuentes	0.4639	0.0443	0.4917		PE	Occidental
52	Ap 31 (6339 - 2n)	0.9309	0.0306	0.0385	breeding	PE			135	California	0.051	0.926	0.023	breeding	NE	Occidental		493	Morsiani 1	0.0472	0.0341	0.9187	breeding	PE	Occidental		568	Platicarpa C	0.4609	0.0289	0.5102	landrace	PE	Occidental
112	Blanca De Jolon	0.93	0.042	0.028	traditional	PE	Occidental		16	Adriana	0.054	0.925	0.021	breeding	NE	Occidental		55	Armay	0.0446	0.0367	0.9187	breeding	PE	Occidental		15	Ackman Early	0.4592	0.4768	0.0641		PE
737	Suncrest	0.9291	0.048	0.0229	breeding	PE	Occidental		482	Mid Red	0.034	0.9249	0.0411	breeding	NE	Occidental		531	P5/645	0.0368	0.0448	0.9184	-	-	-		222	Early Giant	0.4517	0.4653	0.0831	breeding	NE	Occidental
179	Cp 88/2	0.9267	0.0288	0.0445	breeding	PE	Occidental, SA		463	Max 7	0.0509	0.9243	0.0248	breeding	NE	Occidental		666	Salkaja	0.0448	0.0384	0.9168	-	PE	-		335	Hardired	0.4514	0.1246	0.4239	breeding	NE	Occidental
533	Palazzina	0.9257	0.0295	0.0448	traditional	PE	Occidental		407	KV 930455	0.0459	0.9229	0.0312	-	PE	Occidental		648	Royal Red	0.057	0.027	0.916	breeding	PE	Occidental		11	A219	0.451	0.0909	0.458		PE
328	Grosse Mignonne	0.9254	0.027	0.0476	traditional	PE	Occidental		791	Vega	0.053	0.9227	0.0243	breeding	NE	Occidental		79	Baekmi Josaeng	0.0378	0.05	0.9122	breeding	PE	Occidental		76	Babygold 7	0.4468	0.5014	0.0518	breeding	PE	Occidental
556	Pesco dei Santi	0.9253	0.0277	0.047	traditional	PE	Occidental		619	Romagna Red_a	0.0309	0.921	0.0481	-	NE	Occidental		340	Harvest Gold	0.0751	0.014	0.9109	breeding	PE	Occidental		779	Ufo 2	0.4462	0.233	0.3208	breeding	PE	Occidental
763	Tatura Noon	0.9233	0.0468	0.0299	breeding	PE	Occidental		83	Barbara	0.0293	0.9207	0.05	breeding	NE	Occidental		478	Merrill Rodeo	0.0544	0.0349	0.9107	breeding	PE	Occidental		78	Babygold 9	0.4436	0.0838	0.4727	breeding	PE	Occidental
585	Rasciadente Bianca	0.9228	0.0572	0.02	landrace	PE	Occidental		438	Magali	0.0284	0.9187	0.0529	breeding	NE	Occidental		605	Reginella II	0.0664	0.023	0.9107	traditional	PE	Occidental		337	Harko	0.4419	0.4987	0.0594	breeding	NE	Occidental
41	Andross	0.9184	0.0606	0.021	breeding	PE	Occidental		559	PHN 91-12	0.0293	0.9185	0.0522	breeding	NE	Occidental		601	Redtop	0.0592	0.0313	0.9095	breeding	PE	Occidental		707	Sole 2	0.4364	0.0512	0.5124	breeding	PE
818	Yu Bai	0.9173	0.0475	0.0352	breeding	PE	Oriental		620	Romagna Red_b	0.0336	0.9174	0.049	-	NE	Occidental		287	Ford	0.0209	0.0737	0.9054	-	PE	Occidental		565	Pillar	0.4347	0.5373	0.028		PE	Oriental
129	Buco Incavato Sel.1	0.9164	0.0425	0.0411	traditional	PE	Occidental		344	Hitachi Red	0.0504	0.9165	0.0331	breeding	NE	Occidental		545	Percoca di Superga	0.0377	0.058	0.9043	traditional	PE	Occidental		781	UFO 4_b	0.431	0.0949	0.4742	breeding	PE	Occidental
216	Double Crimson	0.9153	0.0213	0.0634	breeding	PE	Occidental		514	Neve	0.0497	0.9154	0.0349	-	NE	Occidental		3	191RXIII24	0.015	0.0817	0.9033	breeding	PE	Occidental		815	Xia Hui	0.4223	0.053	0.5247		PE
436	Madame Guilloux	0.9149	0.064	0.0211	traditional	PE	Occidental		240	Emilia	0.051	0.9136	0.0354	breeding	-	-		680	Serena	0.0565	0.0402	0.9033	traditional	PE	Occidental		612	Rojo de Albesa	0.419	0.0206	0.5604	breeding	PE	Occidental
653	Rubira	0.9131	0.0708	0.0161	breeding	PE	Occidental		2	189CXIIKLI62	0.0209	0.9133	0.0658	breeding	PE	Occidental		252	Fayette Rossa	0.0332	0.0637	0.9031	breeding	PE	Occidental		320	Goldilocks	0.4186	0.0239	0.5575	breeding	PE	Occidental
50	Ap 20	0.9125	0.0578	0.0297	breeding	PE	Occidental		385	Jacquotte	0.0283	0.9123	0.0594	breeding	NE	Occidental		405	Kurakata Wase	0.0537	0.0459	0.9004	breeding	PE	Oriental		733	Sunblaze	0.4185	0.3656	0.2159	breeding	NE	Occidental
764	Tatura Sunrise	0.9111	0.0603	0.0286	breeding	PE	Occidental		698	Silver Splendid	0.0262	0.912	0.0618	breeding	NE	Occidental		426	Lizbeth_b	0.072	0.0277	0.9003	-	PE	Occidental		100	Betty	0.4168	0.0375	0.5457	breeding	PE	Occidental
258	Ficarazzo	0.9106	0.0203	0.0691	traditional	PE	Occidental		454	Maria Linda	0.0499	0.9014	0.0487	breeding	NE	Occidental		392	Juliana	0.0551	0.0461	0.8988	traditional	PE	Occidental		71	Azurite_a	0.4154	0.4329	0.1518	breeding	PE	Occidental
22	Albertun	0.9091	0.0729	0.018	traditional	-	Occidental		391	Julia	0.0447	0.901	0.0543	breeding	NE	Occidental		316	Glohaven	0.0765	0.0251	0.8984	breeding	PE	Occidental		729	Summer Pearl	0.414	0.0454	0.5406	breeding	PE	Occidental
177	Cotogna di Rosano	0.9052	0.0708	0.024	traditional	PE	Occidental		107	Big Ball	0.0406	0.9008	0.0586	breeding	NE	Occidental		23	Aletta	0.0379	0.0637	0.8984	traditional	PE	Occidental		424	LIMONINI_b	0.4138	0.132	0.4543	landrace	PE
404	Klamt	0.9027	0.0723	0.025	breeding	PE	Occidental		66	Autumn Delight	0.0715	0.8999	0.0286	breeding	NE	Occidental		151	Changbang Mutant	0.0427	0.06	0.8973	-	PE	Oriental		106	Bienvenue	0.4114	0.114	0.4746	breeding	PE	Occidental
304	Gemini	0.8991	0.0518	0.0491	traditional	PE	Occidental		595	Red June	0.0765	0.8995	0.024	breeding	NE	Occidental		643	Royal Lee	0.0776	0.026	0.8964	breeding	PE	Occidental		285	FO 380	0.4089	0.1884	0.4027	breeding	PE
323	Graziommolo	0.8987	0.0683	0.033	traditional	-	Occidental		451	Maria Dolce	0.026	0.8977	0.0763	breeding	NE	Occidental		650	Roza	0.0832	0.021	0.8958	breeding	PE	Occidental		467	Mayfire	0.4078	0.5637	0.0285	breeding	NE	Occidental
410	Lampetella	0.898	0.0431	0.0589	traditional	PE	Occidental		622	Romagna Top	0.0786	0.8951	0.0263	breeding	NE	Occidental		701	Silvia	0.0715	0.033	0.8955	breeding	PE	Occidental		72	AZURITE_b	0.4074	0.3219	0.2708	breeding	PE
466	Mayfair	0.8939	0.076	0.0301	breeding	NE	Occidental		823	Zee Glo	0.0492	0.8897	0.0611	breeding	NE	Occidental		38	Amsden	0.0472	0.0574	0.8954	traditional	PE	Occidental		539	Pekin	0.4071	0.5739	0.019	breeding	PE	Occidental
359	IF 7620001	0.8887	0.0792	0.0321	breeding	PE	Occidental		719	Stark Honey Glo	0.0888	0.8872	0.024	breeding	NE	Occidental		402	Kearney	0.028	0.0771	0.8949	breeding	PE	Occidental		230	Earliscarlet	0.4008	0.0816	0.5176	breeding	NE	Occidental
683	Shasta	0.8873	0.0786	0.0341	breeding	PE	Occidental		134	Caldesi 85	0.0389	0.8872	0.0739	breeding	NE	Occidental		274	Flavorcrest	0.063	0.0439	0.8931	breeding	PE	Occidental		625	Romantica Proni	0.3874	0.1549	0.4577		PE	Occidental
218	Dourado	0.8852	0.0377	0.0771	breeding	PE	Occidental, SA		509	Nectaross	0.0838	0.885	0.0312	breeding	NE	Occidental		326	Grezzano	0.0658	0.0413	0.8929	traditional	PE	Occidental		199	Diego Nazario	0.3797	0.0412	0.5791		PE	Occidental
94	Belle Imperiale	0.8852	0.0938	0.021	traditional	PE	Occidental		291	Francesca	0.017	0.8819	0.1011	-	-	-		569	Platicarpa Pirovano	0.023	0.0845	0.8925	breeding	PE	Occidental		484	Mike Star	0.3796	0.5763	0.0441	breeding	NE	Occidental
300	Galande	0.8835	0.0965	0.02	traditional	PE	Occidental		696	Silver Ray	0.0461	0.8819	0.072	breeding	NE	Occidental		814	Xia Guang_b	0.0372	0.0707	0.8921	-	NE	Oriental		306	Genadix 7	0.3765	0.1988	0.4247	breeding	PE	Occidental
80	Baladi 1	0.8832	0.0467	0.0701	breeding	PE	Occidental		770	Topaze	0.0903	0.8815	0.0282	breeding	NE	Occidental		103	Bianca Prof. Gambi	0.069	0.0391	0.8919	traditional	PE	Occidental		525	Olympio	0.3663	0.6086	0.0251	breeding	NE	Occidental
632	Ross_a	0.8811	0.0476	0.0713	-	PE	Occidental		26	Alice	0.0223	0.8803	0.0974	breeding	NE	Occidental		235	Elberta	0.0777	0.0309	0.8914	founder	PE	Occidental		795	Vespignani	0.3593	0.1235	0.5172		PE
223	Early Gold	0.8688	0.0446	0.0866	breeding	PE	Occidental		692	Silver Giant	0.0302	0.8793	0.0905	breeding	NE	Occidental		160	Ciccio Petrino	0.0489	0.06	0.8911	traditional	PE	Occidental		494	Morsiani Pb4	0.3557	0.1987	0.4456	breeding	PE	Occidental
662	S 2678	0.8665	0.021	0.1125	traditional	PE			408	Lady Erica	0.0904	0.8789	0.0307	breeding	NE	Occidental		370	IFF 331	0.024	0.0858	0.8902	breeding	PE	Occidental		566	Pirovano 510	0.354	0.037	0.609	breeding	PE	Occidental
710	Souvenir Nikitsky	0.8644	0.1206	0.015	traditional	NE			7	389CXIIVII67	0.0416	0.8784	0.08	breeding	NE	Occidental		349	Honora	0.0392	0.0748	0.886	breeding	PE	Occidental		86	Beale	0.3539	0.0389	0.6072		PE	Occidental
174	Cotogna Ceccarelli	0.8643	0.1067	0.029	traditional	PE	Occidental		272	Flaminia	0.1091	0.8779	0.013	breeding	NE	Occidental		6	194RXXVI12	0.0928	0.022	0.8852	breeding	PE	Occidental		441	Malassa	0.3495	0.5888	0.0617	breeding	NE	Occidental
342	Higama	0.861	0.0506	0.0885	breeding	PE			511	Nettarina Asprofrut	0.0628	0.8733	0.0639	-	NE	Occidental		237	Elegant Lady	0.0942	0.0219	0.8839	breeding	PE	Occidental		167	Concettina	0.3468	0.1959	0.4572	breeding	NE	Occidental
473	Merriam	0.8512	0.1178	0.031	breeding	PE	Occidental		699	Silver Star	0.0436	0.8724	0.084	breeding	NE	Occidental		102	Bianca di S. Tomè	0.0656	0.0511	0.8833	traditional	PE	Occidental		343	Hiratsuka Red	0.3414	0.1662	0.4924	breeding	NE	Occidental
418	Laurence	0.8493	0.0989	0.0518	breeding	PE	Occidental		674	Scarlet Red	0.0783	0.8697	0.052	breeding	NE	Occidental		773	Triumf	0.0397	0.0783	0.882	breeding	PE	Occidental		299	Fuzalode	0.3411	0.5977	0.0612	breeding	NE	Occidental
529	Ouromel 3	0.8435	0.0634	0.0931	breeding	PE	Occidental, SA		44	Anita	0.0438	0.8691	0.0871	breeding	PE	Occidental		748	Supergem	0.0735	0.0452	0.8813	breeding	PE	Occidental		649	Royal Time	0.3404	0.3801	0.2795	breeding	PE	Occidental
159	Chui Huang Tao	0.8427	0.0399	0.1174	-	PE	Oriental		690	Silvana	0.1136	0.867	0.0193	breeding	NE	Occidental		226	Early O'Henry	0.0701	0.0489	0.881	breeding	PE	Occidental		439	Magique	0.3404	0.6309	0.0287	breeding	NE	Occidental
557	Pesco Fiore Rosa	0.8337	0.1236	0.0427	-	PE	Oriental		144	Cassiopea	0.04	0.866	0.094	breeding	NE	Occidental		110	Bigi Red	0.0497	0.0695	0.8808	breeding	PE	Occidental		284	FO 357	0.3395	0.0485	0.6121	breeding	PE
628	Rosalina	0.832	0.1192	0.0488	breeding	NE	Occidental, SA		722	Stark Sweet Melody	0.1057	0.8621	0.0322	breeding	NE	Occidental		580	Queen Lady	0.0803	0.0399	0.8798	breeding	PE	Occidental		239	Emeraude	0.3337	0.3735	0.2927	breeding	NE	Occidental
360	IF 817023	0.8258	0.0755	0.0987	breeding	-	Occidental		231	Early Silver	0.0611	0.858	0.0809	breeding	NE	Occidental		278	FO 1015	0.0689	0.0517	0.8794	breeding	PE	Occidental		715	Spring Bright	0.3282	0.6033	0.0685	breeding	NE
101	Bianca di Carini	0.8218	0.0946	0.0836	traditional	PE	Occidental		772	Torquoise	0.0243	0.8537	0.122	breeding	NE	Occidental		504	Nectar	0.0742	0.0472	0.8786	-	PE	Occidental SA		119	Bonnigold	0.328	0.0386	0.6334	breeding	PE	Occidental
13	AB/4	0.8164	0.156	0.0276	-	-	-		294	Freda 10215	0.1043	0.8532	0.0425	-	NE	Occidental		771	Toro	0.0773	0.045	0.8777	traditional	PE	Occidental		695	Silver Prolific	0.3279	0.3822	0.29	breeding	NE
150	Champion	0.8102	0.0803	0.1095	traditional	PE	Occidental		96	Bel Red	0.0897	0.8508	0.0595	breeding	NE	Occidental		245	Etoile	0.06	0.0633	0.8767	-	PE	Occidental		669	Sanguinella	0.3272	0.013	0.6598	landrace	PE	Occidental
762	Tatura Dawn	0.8095	0.1621	0.0284	breeding	PE	Occidental		46	Anna Bassi	0.0616	0.8499	0.0885	-	NE	Occidental		732	Summertime	0.0593	0.0646	0.8761	breeding	PE	Occidental		505	Nectared 4	0.3259	0.5848	0.0894	breeding	NE	Occidental
584	Rancho Resistant	0.8002	0.1661	0.0337	-	PE			483	Mid Silver	0.1038	0.8498	0.0464	breeding	NE	Occidental		471	Mc Neely	0.0997	0.0247	0.8756	breeding	PE	Occidental		225	Earlynette	0.3258	0.6522	0.022		NE
									740	Sungold	0.1302	0.8488	0.021	breeding	NE	Occidental		647	Royal Prince	0.0398	0.0849	0.8753	breeding	PE	Occidental		526	Opale	0.3233	0.1189	0.5578	breeding	PE	Occidental
									419	Lavinia	0.1316	0.8447	0.0237	breeding	NE	Occidental		704	Snowflame	0.025	0.1012	0.8738	breeding	PE	Occidental		130	Buco Incavato	0.3197	0.2139	0.4664	landrace	PE	Occidental
									383	Ivory Queen	0.0983	0.8446	0.0571	breeding	-	-		414	La Red	0.076	0.0518	0.8722	breeding	PE	Occidental		796	Veteran	0.3188	0.0403	0.6409	breeding	PE
									201	Diva	0.1374	0.8426	0.02	breeding	NE	Occidental		434	M. A 4870	0.1004	0.028	0.8716	-	PE	Occidental		330	Guglielmina	0.3181	0.1414	0.5405	breeding	PE	Occidental
									538	Pegaso	0.0662	0.8396	0.0942	breeding	NE	Occidental		464	Maya	0.0609	0.0687	0.8704	breeding	PE	Occidental		723	Starlite	0.3167	0.15	0.5333	breeding	PE	Occidental
									362	IF 8430442	0.1314	0.8331	0.0355	breeding	NE	Occidental		169	Contender	0.0742	0.0558	0.87	breeding	PE	Occidental		689	Sicilia 2	0.3149	0.0403	0.6448	landrace	PE	Occidental
									502	Nectagrand 2	0.0917	0.8274	0.0809	breeding	NE	Occidental		645	Royal Moon	0.0531	0.0772	0.8697	breeding	PE	Occidental		741	Sunhome	0.3144	0.0679	0.6177	breeding	NE	Occidental
									412	Lara Bigi	0.024	0.8232	0.1529	breeding	NE	Occidental		476	Merrill Angelus	0.1168	0.016	0.8672	breeding	PE	Occidental		416	Laura	0.3002	0.6798	0.02	breeding	NE	Occidental
									503	Nectagrand 4	0.1341	0.816	0.0499	breeding	NE	Occidental		758	Tabalet	0.0779	0.0555	0.8666	traditional	PE	Occidental		442	Manon	0.2963	0.0947	0.609	breeding	PE	Occidental
									532	Padana	0.1551	0.8159	0.029	breeding	PE	Occidental		455	Maria Rosa	0.0489	0.0847	0.8664	breeding	PE	Occidental		90	Bella dei Trentini	0.2956	0.1357	0.5687	landrace	PE	Occidental
									61	August Red	0.1696	0.8132	0.0172	breeding	NE	Occidental		468	Maygold	0.1047	0.0301	0.8652	breeding	PE	Occidental		164	City 32-82	0.2943	0.2777	0.428		PE	Occidental
									711	Sparkling June	0.1136	0.8128	0.0736	breeding	NE	Occidental		447	Maria Bianca	0.117	0.019	0.864	breeding	PE	Occidental		282	FO 350	0.2927	0.0359	0.6714	breeding	PE
									705	Snow Queen	0.0926	0.8106	0.0968	breeding	NE	Occidental		92	Bella di Cesena	0.073	0.0648	0.8622	traditional	PE	Occidental		541	Pelo Tardivo	0.2898	0.1232	0.587	landrace	PE	Occidental
									175	Cotogna Cicalini (Unknown)	0.0513	0.8095	0.1392	-	NE	-		670	Santa Lucia	0.0837	0.0542	0.8621	traditional	PE	Occidental		606	Rich Lady	0.2893	0.4908	0.2199	breeding	PE	Occidental
									271	Flame Red	0.1006	0.8079	0.0914	breeding	NE	Occidental		214	Dora	0.1088	0.03	0.8612	breeding	PE	Occidental		368	IF 8910061	0.2885	0.5918	0.1197	breeding	NE	Occidental
									691	Silver Gem	0.027	0.8037	0.1693	breeding	NE	Occidental		535	Paola Cavicchi Precoce	0.085	0.0548	0.8602	traditional	PE	Occidental		389	Jone	0.287	0.4285	0.2845	breeding	PE	Occidental
									213	Donnarine	0.1312	0.8019	0.0669	breeding	NE	Occidental		676	Sel 05-01	0.0432	0.0969	0.8599	breeding	-	Occidental		501	Nectagrand 1	0.2862	0.41	0.3039	breeding	NE	Occidental
									644	Royal May	0.1551	0.8013	0.0436	breeding	PE	Occidental		286	FO 460	0.071	0.0701	0.8589	breeding	PE	Occidental		738	Sunfre	0.2856	0.618	0.0964	breeding	NE	Occidental
									777	Turquoise	0.0257	0.8005	0.1738	breeding	NE	Occidental		99	Berenda Sun	0.1039	0.0382	0.8579	breeding	PE	Occidental		809	White Globe	0.2851	0.0869	0.628	breeding	PE
															143			687	Sibelle	0.1264	0.017	0.8566	-	PE	Occidental		694	Silver Lode	0.2816	0.6316	0.0868	breeding	NE	Occidental
																		128	Brighton	0.0772	0.0663	0.8565	breeding	PE	Occidental		105	Bicentennial	0.2805	0.0512	0.6683	breeding	PE	Occidental
																		334	Harbrite	0.103	0.042	0.855	breeding	PE	Occidental		825	Zephyr	0.2785	0.5551	0.1664	breeding	NE	Occidental
																		475	Merrill 105-8	0.0799	0.0659	0.8542	-	PE	Occidental		184	Cristina	0.2772	0.6774	0.0454		NE
																		457	Marisol	0.1106	0.0358	0.8536	breeding	PE	Occidental		684	Shizuku Red	0.2737	0.6114	0.1149	breeding	NE	Oriental
																		731	Summer Rich	0.0599	0.087	0.8531	breeding	PE	Occidental		347	Honey Kist	0.2731	0.6792	0.0477	breeding	NE	Occidental
																		25	Aliblanca	0.0681	0.0807	0.8512	breeding	PE	Occidental		170	Coraline	0.27	0.4926	0.2373	breeding	PE	Occidental
																		366	IF 8810268	0.0914	0.0577	0.8509	-	-	Occidental		536	Parade	0.2653	0.1444	0.5903	breeding	PE	Occidental
																		19	Akizora	0.0431	0.1068	0.8501	breeding	PE	Occidental		47	Annalisa	0.2589	0.06	0.6811	breeding	PE	Occidental
																		633	Rossa de Cecchi	0.1271	0.023	0.8499	traditional	PE	Occidental		528	Ouachita Gold	0.2557	0.0449	0.6994	breeding	PE	Occidental
																		430	Lorenza	0.0549	0.0962	0.8489	-	PE	Occidental		298	Fuzador	0.2538	0.614	0.1322	breeding	NE	Occidental
																		450	Maria Delizia	0.0483	0.104	0.8477	breeding	PE	Occidental		182	Crimson Gold	0.2516	0.3445	0.4038	breeding	NE	Occidental
																		208	Dofi 84364060	0.0905	0.0662	0.8433	-	-	Occidental		305	Genadix 4	0.25	0.0877	0.6623	breeding	PE	Occidental
																		588	Red Elegant	0.1063	0.0504	0.8433	breeding	PE	Occidental		668	San Giorgio	0.2386	0.0602	0.7012	landrace	PE	Occidental
																		136	Calred	0.0726	0.0847	0.8427	breeding	PE	Occidental		325	Greta	0.2372	0.2653	0.4976	breeding	PE	Occidental
																		386	Jayhaven	0.0733	0.0943	0.8323	breeding	PE	Occidental		609	Rita Star	0.2355	0.6918	0.0727	breeding	NE	Occidental
																		138	Candor	0.1089	0.0624	0.8287	breeding	PE	Occidental		158	Christelle	0.2331	0.0932	0.6738	breeding	PE	Occidental
																		827	Zingara Nera	0.0519	0.1195	0.8286	traditional	PE	Occidental		141	Carolina Red	0.233	0.2981	0.4689	breeding	NE	Occidental
																		745	Superior Golden Crest	0.0551	0.1171	0.8278	breeding	PE	Occidental		747	Super Crimson	0.2328	0.7267	0.0405	breeding	NE	Occidental
																		268	Flacara	0.1556	0.022	0.8224	breeding	PE	Occidental		209	Dofi 84364089	0.2325	0.1784	0.5891	breeding	PE	Occidental
																		515	Newhaven	0.0923	0.0856	0.8221	breeding	PE	Occidental		598	Red Robin	0.2281	0.1533	0.6186	breeding	PE	Occidental
																		382	Isontina	0.0864	0.0917	0.8219	breeding	PE	Occidental		137	Camden	0.2265	0.2739	0.4996	breeding	PE	Occidental
																		635	Rossa di San Carlo	0.1254	0.0528	0.8218	traditional	PE	Occidental		248	Fairlane	0.2261	0.7519	0.022	breeding	NE	Occidental
																		474	Merrill Gem Free	0.0956	0.0828	0.8216	breeding	PE	Occidental		623	Romamer 1	0.2219	0.7133	0.0648	breeding	NE	Occidental
																		440	Majestic	0.0258	0.1577	0.8165	breeding	PE	Occidental		411	La Pecher	0.2191	0.0423	0.7386		PE	Occidental
																		735	Sunbrite	0.1639	0.022	0.8142	breeding	PE	Occidental		73	Babygold 5	0.2177	0.0568	0.7255	breeding	PE	Occidental
																		679	Sentry	0.1567	0.03	0.8132	breeding	PE	Occidental		636	Rossa di Trenti	0.2151	0.1677	0.6172	landrace	PE	Occidental
																		571	Pontina	0.1658	0.022	0.8122	breeding	PE	Occidental		281	FO 348	0.2137	0.4188	0.3674	breeding	PE
																		497	Nadia	0.1506	0.0375	0.8119	-	PE	Occidental		582	Quetta	0.2135	0.1381	0.6484	landrace	NE	Occidental
																		378	Ip1	0.1489	0.0401	0.811	-	-	-		345	Honey Blaze	0.2126	0.6488	0.1386	breeding	NE
																		753	Sweethaven	0.1205	0.0691	0.8104	breeding	PE	Occidental		262	Fiorenza	0.2111	0.7395	0.0494		NE
																		104	Biank	0.0983	0.0916	0.8101	-	PE	Occidental		563	PHP 91-10	0.2107	0.0664	0.7229	breeding	PE
																		429	Lolita	0.0538	0.1396	0.8067	breeding	PE	Occidental		665	Sa Hua Hong Pantao	0.2093	0.0169	0.7738	landrace	PE	Oriental
																		409	LaGold	0.0361	0.158	0.8059	breeding	PE	Occidental		578	PS 65-907	0.2076	0.7242	0.0683		----
																		27	Aline	0.0385	0.1592	0.8023	breeding	PE	Occidental		257	Fiamma 1	0.207	0.0439	0.7491	breeding	PE	Occidental
																		352	Idlewild	0.0405	0.1577	0.8017	breeding	PE	Occidental		200	Diego Sabrina	0.2057	0.6658	0.1285		NE	Occidental
																		443	Mara	0.1205	0.0789	0.8006	traditional	PE	Occidental		560	PHN 91-14	0.2048	0.7034	0.0918	breeding	NE
																											573	Poppa di Venere Settembrina	0.2043	0.4938	0.3019	landrace	PE	Occidental
																											108	Big Bang	0.2037	0.7687	0.0276	breeding	NE	Occidental
																											88	Beijing Colonnare	0.2028	0.0158	0.7814		PE
																											171	Corindon	0.2007	0.375	0.4243	breeding	PE	Occidental
																											671	San Varano 3	0.1995	0.1344	0.6661	landrace	PE	Occidental
																											749	Superred	0.1967	0.7486	0.0547	breeding	NE	Occidental
																											297	Fuoco di Romagna	0.1948	0.0759	0.7293	landrace	PE	Occidental
																											121	Borgia	0.1935	0.0824	0.7241	breeding	PE	Occidental
																											381	Iskra	0.1924	0.4772	0.3305		PE
																											229	Early Risinger	0.1922	0.0658	0.742	breeding	PE	Occidental
																											156	Chiyoda Red	0.1915	0.3097	0.4988	breeding	NE	Oriental
																											312	Gianna Laura Dolce	0.1915	0.6634	0.145	breeding	NE	Occidental
																											718	Springtime	0.1907	0.0832	0.7261	breeding	PE	Occidental
																											333	Harbinger	0.1899	0.0588	0.7513	breeding	PE	Occidental
																											487	Miorita	0.1892	0.1884	0.6223		PE	Occidental
																											275	Flavor Gold	0.1887	0.6305	0.1809	breeding	NE	Occidental
																											790	Veecling	0.1848	0.0581	0.7571	breeding	PE	Occidental
																											646	Royal Pride	0.1822	0.1931	0.6247	breeding	PE	Occidental
																											826	Zincal 5	0.1805	0.5732	0.2463	breeding	NE	Occidental
																											744	Sun Late	0.1794	0.7827	0.0379	breeding	PE	Occidental
																											808	White Crest	0.1785	0.158	0.6635	breeding	PE	Occidental
																											403	Kevina	0.1774	0.2715	0.5511	breeding	PE	Occidental
																											415	Late White Globe	0.1746	0.2275	0.5979		PE
																											444	Maria Angela	0.1743	0.0874	0.7383	breeding	PE	Occidental
																											74	Babygold 6	0.1735	0.0665	0.76	breeding	PE	Occidental
																											492	Morettini 2	0.1723	0.0492	0.7785	landrace	PE	Occidental
																											813	Xia Guang_a	0.1689	0.0378	0.7933	-	NE
																											375	Independence	0.1673	0.7729	0.0598	breeding	NE	Occidental
																											132	Caldesi 2010	0.1668	0.67	0.1632	breeding	NE	Occidental
																											131	Burrona Terzano	0.166	0.2027	0.6314	landrace	PE	Occidental
																											554	Pesca Settembrina	0.1657	0.2999	0.5344	landrace	PE	Occidental
																											261	Fior di Monaco	0.1655	0.1073	0.7271	breeding	PE	Occidental
																											351	Hwando 1	0.1651	0.1586	0.6763	breeding	PE	Oriental
																											259	Fidelia	0.1651	0.2686	0.5663		PE	Occidental
																											332	Hamlet	0.1623	0.2315	0.6062	breeding	PE	Occidental
																											301	Garden Beauty	0.1605	0.6821	0.1574		NE	Occidental
																											607	Rich May	0.1502	0.6272	0.2226	breeding	PE	Occidental
																											465	Maycrest	0.1482	0.1156	0.7363	breeding	PE	Occidental
																											706	Sole 1	0.1465	0.5191	0.3344	breeding	PE
																											207	Dofi 84364026	0.1457	0.1209	0.7334	breeding	PE	Occidental
																											243	Ermelinda	0.1411	0.1897	0.6692		PE
																											49	Anza	0.141	0.169	0.6899	breeding	PE	Occidental
																											212	Don Elite	0.1408	0.1116	0.7475	breeding	PE	Occidental
																											341	Hermione	0.139	0.1486	0.7123	breeding	PE	Occidental
																											709	Southern Prince	0.1388	0.7474	0.1138	breeding	PE
																											266	First Gold	0.136	0.0694	0.7946	breeding	PE	Oriental
																											639	Royal Crest	0.1331	0.7222	0.1446	breeding	PE	Occidental
																											32	Amanda	0.1329	0.3385	0.5286		PE
																											309	Gialla di Verona	0.132	0.3972	0.4708	landrace	PE	Occidental
																											36	Ambergold	0.1309	0.4511	0.4181	breeding	PE	Occidental
																											693	Silver Late	0.1303	0.7237	0.146	breeding	NE
																											311	Gialla Tardiva di Cogo	0.1302	0.3386	0.5312	landrace	PE	Occidental
																											58	Audrey	0.128	0.7631	0.109	breeding	NE	Occidental
																											587	Red Delight	0.1247	0.637	0.2382	breeding	NE	Occidental
																											523	Novadonna	0.1206	0.1464	0.733	breeding	PE	Occidental
																											172	Cormonese	0.1173	0.2377	0.645	landrace	PE	Occidental
																											452	Maria Dorata	0.1156	0.661	0.2234	breeding	NE	Occidental
																											93	Bella di Piangipane	0.1141	0.1843	0.7016	landrace	PE	Occidental
																											98	Benedicte	0.1103	0.2165	0.6732	breeding	PE	Occidental
																											178	Country Sweet	0.1097	0.3173	0.573	breeding	PE	Occidental
																											782	Ufo 7	0.1076	0.7796	0.1129	breeding	PE	Occidental
																											364	IF 8431354	0.1063	0.4276	0.4661	breeding	NE	Occidental
																											786	Valley Gem	0.1058	0.143	0.7512	breeding	PE
																											143	Cascata	0.1037	0.2895	0.6068	breeding	PE	Occidental
																											255	Felicia	0.1036	0.181	0.7153	breeding	PE	Occidental
																											822	Zee Diamond	0.1003	0.2987	0.601	breeding	PE	Occidental
																											324	Grenat	0.0964	0.1851	0.7185	breeding	PE	Occidental
																											183	Crimson Lady	0.0941	0.3814	0.5245	breeding	PE	Occidental
																											217	Douceur	0.0925	0.378	0.5295	breeding	PE	Occidental
																											481	Mid Gold	0.092	0.7922	0.1158	breeding	NE	Occidental
																											181	Cresthaven	0.0913	0.3184	0.5903	breeding	PE	Occidental
																											253	Federica	0.0898	0.1832	0.727	breeding	PE	Occidental
																											81	Baldagenais	0.0896	0.6504	0.26	breeding	PE	Occidental
																											289	Forlì 2	0.0894	0.4036	0.507	landrace	PE	Occidental
																											658	Russotto	0.0884	0.1927	0.7189	landrace	PE	Occidental
																											742	Sunking	0.0865	0.6629	0.2506	breeding	NE	Occidental
																											9	394 RXXXV 46	0.0856	0.3437	0.5707	breeding	PE	Occidental
																											642	Royal Glory	0.0844	0.3709	0.5447	breeding	PE	Occidental
																											233	Early White Globe	0.0842	0.2702	0.6456	breeding	PE	Occidental
																											592	Redhaven Garattoni	0.0841	0.5815	0.3344	breeding	PE	Occidental
																											264	Fire Gold	0.0828	0.5609	0.3563	breeding	NE	Occidental
																											232	Earlitop	0.0825	0.7918	0.1257	breeding	NE	Occidental
																											591	Redhaven	0.0817	0.4964	0.4218	breeding	PE	Occidental
																											755	Symphonie	0.0803	0.2239	0.6958	breeding	PE
																											579	PS 69-907	0.0803	0.7054	0.2143		----
																											432	Luisa Berselli	0.0785	0.2222	0.6992	landrace	PE	Occidental
																											373	Impero Bertone	0.0775	0.3729	0.5496	landrace	PE	Occidental
																											470	Mb Petrini	0.0774	0.2598	0.6628		PE
																											372	Impero	0.0771	0.3145	0.6084	landrace	PE	Occidental
																											24	Alexandra	0.0766	0.5564	0.367	breeding	PE	Occidental
																											788	Vania	0.0758	0.7644	0.1598		NE
																											380	Isabella D'Este	0.0732	0.1512	0.7756		PE	Occidental
																											220	Duchessa d'Este	0.073	0.141	0.786	breeding	PE	Occidental
																											608	Risingstar	0.073	0.1906	0.7364	breeding	PE	Occidental
																											394	June Gold	0.0725	0.3635	0.564	breeding	PE	Occidental
																											149	Cesarini	0.0707	0.1318	0.7975	landrace	PE	Occidental
																											660	Sant' Isidoro	0.0698	0.4484	0.4819	landrace	PE	Occidental
																											724	Starmay	0.0671	0.772	0.1609	breeding	NE
																											29	Alired	0.0659	0.3461	0.588	breeding	PE	Occidental
																											673	Scarlet Pearl	0.0648	0.6366	0.2986	breeding	PE
																											656	Ruby Grand	0.0635	0.7957	0.1408	breeding	NE	Occidental
																											803	Vittorio Emanuele III	0.0631	0.2145	0.7223		PE	Occidental
																											228	Early Redhaven	0.0622	0.562	0.3758	breeding	PE	Occidental
																											517	NJC 113	0.06	0.4959	0.444	breeding	PE	Occidental
																											727	Summergold	0.0592	0.2818	0.659	breeding	PE	Occidental
																											187	Crown Princess	0.0573	0.4831	0.4596	breeding	PE	Occidental
																											173	Correll	0.0572	0.5445	0.3983		PE	Occidental
																											397	June Red	0.0523	0.1831	0.7646		PE	Occidental
																											321	Goldprince	0.0517	0.4531	0.4952	breeding	PE	Occidental
																											640	Royal Gem	0.0496	0.7061	0.2443	breeding	PE	Occidental
																											540	PEKIN_b	0.0493	0.2465	0.7042	breeding	PE	Occidental
																											677	Sel 05-09	0.0478	0.2276	0.7245	breeding	PE
																											280	FO 336	0.0467	0.2134	0.7399	breeding	PE
																											114	Blushingstar	0.0459	0.2747	0.6794	breeding	PE	Occidental
																											57	Atalanta	0.045	0.4523	0.5027		PE	Occidental
																											68	Autumnglo	0.0447	0.2498	0.7055	breeding	PE	Occidental
																											168	Congres	0.0441	0.4539	0.502	breeding	PE	Occidental
																											805	Vivid	0.0421	0.3337	0.6242	breeding	PE
																											421	Lenin	0.0415	0.1599	0.7986	landrace	PE	Occidental
																											700	Silvery	0.0391	0.19	0.7709	breeding	NE
																											752	Sweet Dream	0.0391	0.6718	0.2891	breeding	PE	Occidental
																											315	Glenna	0.039	0.2903	0.6707	breeding	PE	Occidental
																											191	Derby	0.0373	0.2324	0.7303	breeding	PE	Occidental
																											188	Cullinan	0.0371	0.1786	0.7843	breeding	PE	Occidental
																											290	Franca	0.034	0.3064	0.6596	breeding	PE	Occidental
																											363	IF 8431138	0.0337	0.5843	0.382	breeding	PE	Occidental
																											117	Bolivia	0.0309	0.3958	0.5733	breeding	PE	Occidental
																											413	Lara Star	0.0309	0.7203	0.2488	breeding	PE	Occidental
																											339	Harvester_b	0.0301	0.2053	0.7646		PE
																											794	Vesna	0.03	0.2127	0.7573	breeding	PE
																											613	Romagna 3000	0.03	0.6614	0.3086	breeding	NE	Occidental
																											654	Rubired	0.0297	0.2351	0.7353	breeding	PE	Occidental
																											561	PHN 91-17	0.029	0.5266	0.4444	breeding	NE
																											406	KV 881432	0.029	0.5569	0.4141		----
																											817	Yoshihime	0.028	0.1972	0.7748	breeding	PE	Oriental
																											542	Percoca Bianca Mazzini	0.027	0.2348	0.7382	landrace	PE	Occidental
																											358	IF 7420007	0.026	0.2719	0.7021	breeding	PE	Occidental
																											657	Rubyprince	0.026	0.4591	0.5149	breeding	PE	Occidental
																											730	Summer Prince	0.026	0.7162	0.2578	breeding	PE	Occidental
																											116	Bolero	0.025	0.2874	0.6876	breeding	PE	Occidental
																											766	Tendresse	0.0249	0.1902	0.7849	breeding	PE	Occidental
																											610	Roberta Barolo	0.0245	0.7372	0.2383	breeding	PE	Occidental
																											751	Sweet Cap	0.0239	0.2174	0.7587	breeding	PE	Occidental
																											453	Maria Grazia	0.023	0.2039	0.7731	breeding	PE	Occidental
																											336	Harken	0.023	0.204	0.773	breeding	PE	Occidental
																											759	Tardibelle	0.022	0.3238	0.6542	breeding	PE
																											314	Gladys	0.0219	0.2766	0.7015	breeding	PE	Occidental
																											743	Sunland	0.0215	0.2449	0.7336	breeding	PE	Occidental
																											537	Patty	0.0211	0.3614	0.6175	breeding	PE	Occidental
																											789	Vanilia	0.021	0.6472	0.3318		PE
																											675	Sel. Exoascus Resistente Roma	0.0203	0.7135	0.2662		PE	Occidental
																											393	July Lady	0.02	0.2183	0.7617	breeding	PE	Occidental
																											60	August Flame	0.0189	0.5898	0.3913	breeding	PE	Occidental
																											5	193 QXXX 45	0.0183	0.3558	0.6259	breeding	PE	Occidental
																											251	Fayette	0.017	0.265	0.718	breeding	PE	Occidental
																											367	IF 8830168	0.017	0.3265	0.6565	breeding	PE	Occidental
																											479	Messapia	0.017	0.6389	0.3441		PE
																											495	Moscatello	0.017	0.6579	0.3251		PE
																											596	Red Late	0.0165	0.6204	0.3631	breeding	PE	Occidental
																											63	Aurelia	0.016	0.2517	0.7323	breeding	PE	Occidental
